# Supplementary material for: Kindia (Pavetteae, Rubiaceae), a new cliff-dwelling genus with chemically profiled colleter exudate from Mt Gangan, Republic of Guinea
Source: PeerJ. 2018 Apr 20;6:e4666. doi: 10.7717/peerj.4666 (PMC5912204; doi:10.7717/peerj.4666)
Supplement: Data S1 [file peerj-06-4666-s001.nex]

#NEXUS

[! Generated by PhyDE 0.9971 ]
[Mon Feb 12 10:07:30 GMT 2018]


BEGIN DATA;
DIMENSIONS NTAX=108 NCHAR=2931;
FORMAT DATATYPE=DNA GAP=- MISSING=? ;

MATRIX
Razafimandimbisonia_humblotii_KM592238_KM592145     TATCCA-----CCATTTTCTATTTCTATAGGAATGAAAGTGCTCTTGGCTCGACATCATTTGGTAATGT---AAATAG--------TCCAGGATAGAGCTCGAGTAGAAAGTATTAATTGATTTCTCGGAGCAAAAATCTAGGGTTAAT-GCAAATCAATAAATTGGAACAACTTCGTGAGAATATAACTTCGATAT---------------------------------AAAAATCGAAAGGATCCTATTCGAGGAAGTTTCCCATT-CAAAAGGAAAATTTGTTGGGATTAATCAAACTTTTTCGACCCAAA----GTGTATCACGCGTGAATCAAATGTC-----------------CACAAGATTCTTTGATAGAAGGAAATTCCAAAAAGGGGTATGTTGCTGCCATTTTGAAAGGATTAAGAAGGACCGAAGTAATGTCTAAACCCAATGATTGA-----TAAAGGATCTCAGAACAAGGAAACACCGTTTTAATTGTCTC--------AATAACTGAGCCCGACTTAGTATCTT---------------AAGATAAAAAAT-AAA---------------AATTTTAAAGGAGACAAATAAGGGGGTAAAGACCACTCAATAAATGAAATTGCCTAACAATTTTCTTTTGAGCTATTTAAAAGTTATCTAACTTGAGTTATGAGTACGAATGATTTCTTTTTTATTTTCAGGAATGAAAAAG----------AAAAAAAAAACTTAAACCATAGTCTAATTGATTTGATG-------ATTTTATGCACCTTTTTATGATTTACTAGAATTCA------ATACATAGA-------TAAAACTTCGAATCAAATTA--TTTTTTCTCGAGCCGTACGAAGAGAAAACTTCCTATACGTTTCTAGGAGGGGTGTTGTTCATCTACATCTATCTCAAT?TATGGATAGGAATTCCATAAACTATTAGAATCTTAGTTAGTAACTATTACTTCTTATCTATTCATAATCGATATGGATCTAGAAAAGAATAAAATATAATTTTA------------------AATAAATTATTGAAGATTATAGAGCACAACGATTAATATAGCGATATAGAATTTCGATTTTTTTATCACTCG---------------ATTAAATTCGAA----------------TTATCATCTAGTAT-----------------------------------------------------TAG-----ATAGTAAATAGTTTTAG-ATAGTTAAATTAGTTAAATTTTTCATTTTTGAAT---TCAAATGACATTTGGAA--------------------TTCTTTTTTTATACTTCTATATATATTTACACTTATATATATTT---------ATATTATTTGATTCTATATCATAATCATATATTTCTAATTAGGA----ATGATTAGTTCTAACTAATGAGACATTCTCCGC--------------TTTCATTCATAAAGATGTAATGT--------------------TGTAATGTAAAGTAAATAAACC------------------GTAAAGGCGAAAATTAAGACGAC-AAAAAAAGAATCGACCGTTCAACTATTCAAAATTGCATTGGAAAGCTGACAGGGAGA----TATATATATCTAAGATATATATTCATCTATATTGAATTGGGGATACAGAAATGATAAAATCATATTGGATTGGACCAAAT-----GGGGGTCTCCTAT-----AGAAGATAGATAAGAAATC---AAAAAAAAATAAAACACTTT-TTCAAGATAGGAATCGGTATCTAATGCATTCAACGATTTCAGTATAAA-AT----AAAGGAAAG-AAAAAAGCAACGACATCACAATGAAATTTTAATCTCAAA----CCAAAAGGAAGGGGGATATGGCGAAATCGGTAGACGCTACGGACTT-AATTGAATTGAGCCTTGGTATGGAAACCCACTAAGTGATAACTTTCAAATTCAGAGAAACCCTGGAATTAATAAA-AAGGGGCAATCCTGAGCCAAATCCCGTTTTCCGAAACCAAA--GGTTC----------ATAAAGTGAAAAAAGGATAGGTGCAGAGACTCAACGGAAGCTGTTCTAACAAATGGAGTTGGCTGCGTTAGTAGAGAAATCTTTCCATCTAAAATTCCGAAAGGATAAAGT--------AACG-----------TATATATACGTATTGAATACTATAT----CAAATGATTAATGAGGACTCGACTGAATCTGTA-TTTTTTATATG-AAAACGGAAGAATTGGTGTGAATAGATTCCACATTGAAGAAAGAATCGAATATTCATTGATCAAATGATTCACTCCATAGTCTGATAGATCTTTTCAAGAATTGATTAATCGGACGAGAATAAAGATAGAGTCCCATTCTACATGTCAATGTC-GGCAACAATTAAATTTATAGTAAAAGGAAAATCCGTCGACTTT-AAAAATCGTGAGGGTTCAAGTCCCTCTATCCCCAAAAAA-CATATTTGACCCCCCAACTATTTATCCTATCCC-TTTTTCGTTAGCGGTTCAAAATACCTTATTCATTTACTCTATTCTCTTAGAAATCGATCTGGACAGAAAAGCCCTTTTCTTAGCACA----AATCTTGTATTATTTATGATAT-ACAT----ACAAAT-AACATCTTTAAGCAAGAAATACCCATTTGAATGGTTTACAATCGATATAACTACTCATACTGAAACTTACAAAGTACTCTTTTTTAAGA-------TCCAAGAAA-TTCTAGTACCTAGATAAAACTTT-GTAATCCCCTTTCCTTC-----TTTTAATTGACATAGCCCCCCTTTTTCTC-----ATAAAATGAGGATGCTACATTGGGACTGGTCGGGATAG
Mussaenda_flava_KM592217_KM592124                   TATCCA-----CCATTTTCTATTTCTATAGGAATGAAGGTGCTCTTGGCTCGACATCGTTGGGTGATGG---AAATAG--------TCCAGGATGAAGCTTGAGTAGAAAGTATTAATTGATTTCTCGGAGCAAAAATCTAGGGTTAATGGCAAATCAATAAATTGGAACAACTTCGT--GAATATAGCTTCGATCT---------------------------------AAAAATGGAAAAGATCCCATTCGAGCAAGTTTCCCATT-CAAAAAGAAAATTTGTTGGAATTAATCAAACTTTTTCGACCCAAA----GTGTATCACACAGGAATCAATTGTA-----------------CGTAAGATTCTTTGATAGAAGGAAATCCC-AAAAGGGGTATGTTGCTGCCATTTTGAAAGGATTAAGAAGCACCGAAGTAATGTCTAAACCCAATGATTAA-----TAAAGGATCCCAGAACAAGGAAACACCATTTTAATTGTCTC--------AATAACTGAGCCCGACTTAAGATCTT---------------AAGATAAGAAAT-CCA---------------AATTTTAAATGAGACAAATAAGGGAGTAAAGACCACTCAATAAATGAAATTGTCTAACAATTTTCCTTTGAGCTATTTAAGAGTTATCTAACTTGAGTTATGAGTACGAATAATTTCTTTTTCATTTTCAAGAACGAAAAAG-----------AAAAAAAGACTTAAATAATAGTCTAATTGATTTGATGATTT---TCTTTATGGACCTTTTTGTTATTTATTAGAATTCC------ATACATAGA-------TAAAACTTCAAATCAAATTA--TTTTTTCTCGAGCCGTACGAGGCGAAAACTTCCTATACGTTTCTAGGAGGGGTATTGTTCATCTACATCTATCTCAAT?TATACATAGGAATTCCATAAACTATTAGAATCTTAGTTAGTAACTATTATTTCTTATCTATTCATAATCGATATGAATATAGAACGGAATAAAATAGAATTTCA------------------AATAAATTATTGAATATTATAGAACACAACAATTAATATAGCGATATAGAATTTCGATTTATTTATCACTAATATAATTCGAATATTATGAAATTCGAA----------------TTATCATTTAGTAT-----------------------------------------------------TAGATTAAATAGGAAATAATTTTAG-CTAGTTAAATTAGTTCAATTTTTCATTTTTGAATTC-CAATATGACATTTGAAA--------------------TTCTTTTTTTACACTTTTTT---------------TATATATTTCTATTATTTGAATTATTTGATTCTATATCATAATCATATATTTTTAATTAGGA----ATAATTAGTTCGAATTAATGAGACATTCTCCGC--------------TTTCATTCATAAAGATA----------------------------TGATGTAAA-TA--------------------------GTAAAGGCGGAAATTAAGACGAC-AAAAAGAGAATCGACCGTTCAAGTATTCAAAATTGCATTGGAAAGCTGACAGGGAGAT--ATATATATATATAAGATATATATCCATCTATATTGAATTGCGGATACAGAAATGATAAAATCATATTGGATTGGACAAAAT-----AGGGGTCTCCTAT-----AGAAGATAGGTAAGAAATC----AAAAAAAACAAAAGACTTT-TTCGAGATAGGAAGCGGTATCTAATGAATTCAACGATTTCAGT------ATA---AGTGAAAGGAAAAAAAGAAACGACATCACAATGAAATCCTAATCTCAAA----ACAAAAGGAA-GGGGATATGGCGAAATTGGTAGACGCTACGGACTT-AATTGGATTGAGCCTTGGTATGGAAACCCACTAAGTGATAACTTTCAAATTCAGAGAAACCCTGGAATTAATAAA-AAGGGGCAATCCTGAGCCAAATCCTGTTTTCCGAAACCAAA--GGTTCCGAAACAAAGTGAAAAAAAAAAAGGGATAGGTGCAGAGACTCAACGGAAGCTGTTCTAACAAATGGAGTTGGCTGCGTTAGTAGAGAAATCTTTCCATCGAAAATTCAGAAAAGATAAAGTGAAGGATAAACATA---------TATATACACGTATTGAATACTATAT----CAAATGATTAATGACCACTCGGCTGAATCTGTATTTTTTTATATGAAAAACGGAAGAATGGGTGTGAATAGATTCCACATTGAAGAAAGAATCGAATATTCATTGATCAAATGATTCACTCCAGAGTCTGATAGATCGTTTCAAGAACTGATTAATCGGACGAGAATAAAGATAGAGTCCCGTTCTACATGTCAATGTC-AGCAACAATGAAATTTATAGTAAGAGGAAAATCCGTCGACTTT-AAAAATCGTGAGGGTTCAAGTCCCTCTATCCCCAAAAAG-CGTATTTGACTCCCCAACTATTTATCCTATCCCTCTTTTTGTTAGCGGTTCAAAATCCCTTATTCATTCACTCTATTCTCTTAGAAATCGATCTGGACGGAAATGATCTTTTCTTATCATAAGTCAGTCTTGT-TTATATATGATAT-ACAT----ACAAATGAACATCTTTGAGCAAGAAATCCCCATTTGACTGATTTACAATCGATATAATTACTCATACTGAAACTTCCAAAGTACTCTTTTTTAAGA-------TCCAAGAAA-TTCCAGTACCTAGATAAAACTTT-AGAATCCCTTTCCCTTC-----TTTTAATTGACATAGACCCC-ATTTTCTC-----ATAAAATGAGGATGCTACGTTGGGACTGGTCGGGATAG
Vangueria_madagascariensis_KM592280                 TATCCA-----CCCTTTTATATTTATATAGGAATGAAAGTGCTCTTGGCTCGACATCATTTGGTAATCT---AAATAG--------TCCAGGATAGAGCTCGAGTAGAAAGTATTAGTTGATTTCTCGGAGCAAAAATCTAGGGTTAAT-GCAAATCAATAAATTGGAATAACTTCGT--GAATATAACTTCGATAT---------------------------------AAAAATGGAAAGGATCCCATTCGAGGAAGTTTCTCATT-CAAAAGGAAAATTTGTTGGTATTAATCAAACTTTTTCGAACCAAA----GTGTATCACGCGGGAATCAATTGTCCATAAGATTCTTTGATACACAAGATTCTTTGATAGAAGTAAATTCCAAAAAAGGGTATGTTGCTGCCATTTTGAAAGGATTAAGAAGGACCGAAGTAATGTCTAAACCCAATGATTGA-----TAAAGGATTCTATAACAAGGAAACACCGTTTTAATTGTCTCAATAACTGAATAACTGAGCCCGACTTAGTATCTT---------------AAGATAAGAAAT-AAA---------------CCTTTTAAAGGAGACAAATAAAGGGGTAAAGACCACTCAATAAATGAAATTTACTAA-----------TGAGCTATTTAAGAGTTATCTAACTTGAGTTATGAGTACAAATGATTTC-TTTTTATTTTCAGGAACGAAAA---------AAAAAAAAAAAGACTTAAACCATAGTATAATTGATTTGATA-------ATTTTATGCACCCTTTTATGATTTACTAGAATTCA------ATACATAGA-------TAAAACTTCGAATCAAATTA---TTTTTCTCGAGCCGTACGAAGAGAAAACTTCCTATACGTTTCTAGGAGGGGTATTGTTCATCTACATCTATCTCAAT?TATGGATAGCAA-TCCATAAACTATTAGAATCTTAGTTAGTACCTATTACTTCTTATCTATTCATAATCGATATGGATATAGAAAAGAATAAAATATAATTTCA------------------AATAAATTATTGAATATTATAGAGCACAACGATAAATATAGCGATATAGAATTTCGATTTTTTTATCACTCGAATAG---------TATTAAATTCGAA----------------TTATCATCTAGTAT-----------------------------------------------------TAG-----ATAGTAAATGGTTTTAG-ATAGTTAAATTAGTTAAATTTTTAATTTTTGAAT---TAAAAAGACATTTGGAA--------------------TTCTTTTTTTACACTTCTATATTTATACTTAT--GTATATATTTTT-------ACATTATTTGATTCTAAAGCATAATCATATATTTATAATTAGGA----ATGATTAGTTCTAACTAATGAGGCATTCTCCGC--------------TTTCATTCAT-AAGATGTAATGT--------------------TGTAATGTAAAGTAAATAAATAATTAAAGTAAATAA-AAAATAAAGGCTAAAATTAAGACGAC-AAAAAAAGAATCGACCGTTCAACCATTCAAAATTGCATTGGAAAACTGACAGGGAGAT--ATATATATATCTAAAATATATATTCATCTATATTGAATTGGGGATACAGAAATGATAAAATCATATTGGATTGGACCAAAT-----GGGGGTCTCCTAT-----AGAAGATAGATAAGAACTC----AAAAACAAGAAAACACTTT-TTCAAGATAGGAATCGGTATCTAATGCATTCAACGATTTCAGTATAAA-ATA---AAGGAGAGAAAGAAAATCAACGACATCACAATGAAATCCTAATCTCAAAACAACCAAAAAGAAGGGGGGTATGGCGAAATCGGTAGACGCTACGGACTT-AATTGAATTGAGCCTTGGTATGGAAACCCACTAAGTGCTAACTTTCAAATTCAGAGAAACCCTGGAATTAATAAA-AAGGGGCAATCCTGAGCCAAATCCTGTTTTCCGAAACCAAA--GGTTC----------AGAAAGTGAAAAAGGGATAGGTGCAGAGACTCGATGGAAGTTGTTCTAACAAATGGAGTTGGCTGCGTTAGTAAAGAAATCTTTCCATCGAAAATTCCGAAAGGATAAAACAAA----------------------CGTATACGTATTCAATACTATAT----CAAATGATTAATGACGACTCGACTGAATCCGTA-TTTTTTATATG-AAAACGGAAGAGTTGGTGTGAATAGATTCCACATTGAAGAAAGAATCGAATATTCATTGATTAAATGATTCACTCCATAGTCTGATAGATCTTTTCAAGAATTGATTAATCGGACGAGAATAAAGATAGAGTCCCGTTCTACATGTCAATGTC-GGCAACAATGAAATTTATAGTAAGAGGAAAATCCGTCGACTTT-AAAAATCGTGAGGGTTCAAGTCCCTCTATCCCCAAAAAG-CATATTTGACCCTCCAACTATTTATCCTATCTCCCTTTTCATTAGCGGTTCAAAATACCTTATTCATTTACTCTATTCTCTTAGAAATCGATCTGGACGAAAAAGCCCTTTTCTTATCACA----AATGTTGTGTTATTTATGATAT---------------AAACATCTTT-----AGAAATCCCCATTTGAATGCTTTACAATCGATATAACTACTCATCCTGAAACTTACAAAGTACT----------------GATCCAAGCAA-TTCTAGTACCTAGATAAAACTTT-GTAATCCCTTTTCCTTC-----TTTTAATTGACATAGCCCAC-TTTTTCTC-----ATAAAATGAGTATGCTACATTGGGGCTGGTCGGGATAG
Tricalysia_semidecidua_KM592279_KM592185            TATCCA-----CCATTTTCTATTTCTATAGGAATGAAAGTGCTCTTGGCTCGACATCATTTGGTAATGT---AAATAG--------TCCAGGATAGAGCTCGAGTAGAAAGTATTAATTGATTTCTCGGAGCAAAAATCTAGGGTTAAT-GCAAATCAATAAATTGGAACAACTTCGTGAGAATATAACTTCGATAT---------------------------------AAAAATCGAAAGGATCCCATTCGAGGAAGTTTCCCATT-CAAAAGGAAAATTTGTTGGGATTAATCAAACTTTTTCGACCCAAA----GTGTATCACGCGGGAATCAAATGTC-----------------CACAAGATTCTTTGATAGAAGGAAATTCCAAAAA-GGGTATGTTGCTGCCATTTTGAAAGGATTAAGAAGGACCGAAGGAATGTCTAAACCCAATGATTGA-----TAAAGGATCTCAGAACAAGGAAACACCATTTAAATTGTCTC--------AATAAATGAGCCCGACTTAGTATCTT---------------AAGATAAGAAAT-AAA---------------AATTTTAAAGGAGACAAATAAGGGGGTAAAGACCACTCAATAAATTAAATTGCCTAACAATTTTCTTTTGAGCTATTTAAAAGTTATCTAACTTGAGTTATGAGTACGAATGATTTCTTTTTTATTTTCAGGAATGAAAAAG-------AAAAAAAAAAAGACTTAAACCGCAGTCTAATTGATTTGATG-------ATTTTATGCACCTTTTTATGATTTACTAGAATTCA------ATACATAGG-------TAAAACTTCGAATCAAATTA-TTTTTTTCTCGAGCCGTACGAAGAGAAAACTTCCTATACGTTTCTAGGAGGGGTATTGTTCATCTACATCTATCTCAAT?TATGGATAGGAATTCCATA-ACTATTAGAATCTTAGTTAGTAACTATTACTTCTTATCTATTCATAATCGATATGGATCTAGAAAAGAATAAAATAGAATTTCA------------------AATAAATTATTGAATATTATAGAGCACAACGATTAATATAGCGATATAGAATTTCGATTTTTATATCACTCG---------------ATTAAATTCGAA----------------TTATCATCTATTAT-----------------------------------------------------TAG-----ATAGTAAATAGTTTTAGTATAGTTAAATTAGTTAAATTTTTCATTTTTGAAT---TCAAATGACATTTGGAA--------------------TTCTTTTTTTATACTTCTATATATATTTAT------ATATATTT---------ATATTATTTGATTATATATCATATATTTCTAATTCTAATTAGGA----ATGATTAGTTCTAACTAATGAGACATTCTCCGT--------------TTTCATTCATAAAGATGTAATGT--------------------TGTAATGTAAAGTAAATAAATC------------------GTAAAGGCGAAAATTAAGACGACAAAGAAAAGAATCGACCGTTCAACTATTCAAAATTGCATTGGAAAGCTGACAGGGAGA----TATATATATCTAAGATATATATTCATCTATATTGAATTGGGGATACAGAAATGATAAAATCATATTGGATTGGACCAAAC-----GGGGGTTTCCTAT-----AGAAAATAGATAAGAAATC----AAAAAAAAGAAAACACTTT-TTCAAGATAGGAATCGGTATCTAATGCATTCAACAATTTCAGTATAAA-AT----AAAGGAAAGAAAAAAAGAAAGGACATCACAATGAAATTTTAATCTCAAA----CCAAAAGGAA-GGGGATATGGCGAAATCGGTAGACGCTACGGACTT-AATTGAATTGAGCCTTGGTATGGAAACCCACTAAGTGATAACTTTCAAATTCAGAGAAACCCTGGAATTAATAAA-AAGGGGCAATCCTGAGCCAAATCCCGTTTTCCGAAACCAAA--GGTTC----------AGAAAGTGAAAAAAGGATAGGTGCAGAGACTCAACGGAAGCTGTTCTAACAAATGGAGTTGGCTGCGTTAGTAGAGAAATCTTTCCATCTAAAATTCCGAAAGGATAAAGTGAAGGATAAACG-------------TATATACGTACTGAATACTATAT----CAAATGATTAATGACGACTCGACTGAATCTGTA-TTTTTTATATA-AAAACGGAAGAATTGGTGTGAATAGATTCCACATTGAAGAAAGAATCGAATATTCATTGATCAAATGATTCACTCCATAGTCTGATAGATCTTTTCAAGAATTGATTAATCGGACGAGAATAAAGATAGAGTCCCGTTCTACATGTCAATGTC-GGCAACAATGAAATTTATAGTAAGAGGAAAATCCGTCGACTTT-AAAAATCGTGAGGGTTCAAGTCCCTCTATCCCCAAAAAA-CATATTTGATCCCCCAACTATTTATCCTATCCC-CCTTTCGTTAGCGGTTCAAAAAACCTTATTCATTTACTCTATTCTCTTAGAAATCGATTCGGACGGAAAAGCCCTTTTCTTATCACA----AATCTTGTGTTATTTATGATAT-ACAT----ATAAATGAACATCTTTGAGCAAGAAATACCCATTTGAATGGTTTACAATCGATATAACTACTCATACTGAAACTTACAAAGTACTCTTTTTTAAGA-------TCCAAGAAA-TTCTAGTACCTAGATAAAATTTT-GTAATCCCCTTTCCTTC-----TTTTAATTGACATAGCCCCC-CATTTCTC-----ATAAAATGAGGATGCTACATTGGGACTGGTCGGGATAG
Euclinia_longiflora_KM592203_KM592110               TATCCACCATTTTATTTTCTATTTCTATAGGAATGAAAGTGCTCTTGGCTCGACATCATTTGGTAATAT---AAATAG--------TCCAGGATAGAGCTCGAGTAGAAAGTATTAATTGATTTCTCGGAGCAAAAATCTAGGGTTAAT-GCAAATCAATAAATTGGAACAACTTCGTGAGAATATAACTTCGATAT---------------------------------AAAAATCAAAAGTATCCCATTCGAGGAAGTTTCCCATT-CAAAAGGAAAATTTGTTGGGATTAATCAAACTTTTTCGACCCAAA----GTGTATCACGCGGGAATCAAATGTC-----------------CACAAGATTCCTTGATAGAAGGAAATTCCAAAAAGGGGTATGTTGCTGCCATTTTGAAAGGATTAAGAAGGACCGAAGGAATGTCTAAACCCAATGATTGA-----TAAAGGATCTCAGAACAAGGAAACACCATTTAAATTGTCTC--------AATAAATGAGCCCGACTTAGTATCTT---------------AAGATAAGAAAT-TCA---------------AATTTTAAAGGAGACAAATAAGGGGGTAAAGACCACTCAATAAATGAAATTGCCTAACAATATTCTTTTGGGCTATTTAAAAGTTATCTAACTTGAGTTATGAGTATGAATAATTTCTTTTTTCTTTTCAGGAATGAAAAAGAA---AAAAAAAAAAAAAGACTTAAACCACAGTCTAATTGATTTGATG-------ATTTTATGCACCTTTTTATGATTTACTAGAATTCA------ATACATAGA-------TAAAAGTTCGAATCAAATTA-TTTTTTTCTCGAGCCGTACGAAGAGAAAACTTCCTATACGTTTCTAGGAGGGGTATTGTTCATCTACATCTATCTCAAT?TATGGATAGGAATTCCATAAACTATTAGAATCTTAGTTAGTAACTATTACTTCTTATCTATTCATAATCGATATGGATCTAGAAAAGAATAAAATAGAATTTCA------------------AATAAATTATTGAATATTATAGAGCACAACGATTAATATAGCGAGATAGAATTTCGATTTTTTTATCACTCG---------------ATTAAATTCGAA----------------TTCTAATCTAGTAT-----------------------------------------------------TAG-----ATAGTAAATAGTTTTAG-ATAGTTAAATTAGTTAAATTTTTCATTTTTGAAT---TCAAATGACATTTGGAA--------------------TTCTTTTTTTATACTTCTAT----------------ATATATTT---------ATATTATTT-----TATATCATAATCATATCTTTCTAATTAGGA----ATGATTAGTTCTAACTAATCAGACATTCTCCGC--------------TTTCATTCATAAAGATGTAATGCATAAAGATGTAATGTTGTAATGTAATGTAAAGTAAATAAACC------------------GTAAAGGCGAAAATTAAGACGAC-AAAAAAAGAATCGACCGTTCAACTATTCAAAATTGCATTGGAAAGCTGACAGGGGGA----TATATATATCTAAGATATATATTCATCTATATTGAATTGGGGATACAGAAATGATAAAATCATATTGGATTGGACAAAAT-----GGGGGTCTCCTAT-----AGAAGATAGATAAGAAATC-AAAAAAAAAAAGAAAACACTTT-TTCAAGATAGGAATCGGTATCTAATGCATTCAACGATTTCAGTATAAA-AT----AAAGGAAAGAAAAAAAGCAACGACATCACAATGAAATTTGAATCTCAAA----CCAAAAGGAA-GGGGATATGGCGAAATAGGTAGACGCTACGGACTT-AATTGAATTGAGCCTTGGTATGGAAACCCACTAAGTGATAACTTTCAAATTCAGAGAAACCCTGGAATTAATAAA-AAGGGGCAATCCTGAGCCAAATCCCGTTTTCCGAAACCAAA--GGTTC----------AGAAAGTGAAAAAAGGATAGGTGCAGAGACTCAACGGAAGCTGTTCTAACAAATGGAGTTGGCTGCGTTAGTAGAGAAATCTTTCCATCTAAAATTCCGAAAGAATAAAGTGAAGGATAAACG-----------TATATATACGTATTGAATACTATAT----CAAATGATTAATGACGACTCGACTGAATCTATA-TTTTTTATATG-AAAACGGAAGAATTGGTATGAATAGATTCCACATTGAAGAAGGAATCGAATATTCATTGATCAAATGATTCACTCCATAGTCTGATAGATCTTTTCAAGAATTGATTAATCGGACGAGAATAAAGATAGAGCCCCGTTCTACATGTCAATGTC-GGCAACAATGAAATTTATAGTAAGAGGAAAATCCGTCGACTTT-AAAAATCGTGAGGGTTCAAGTCCCTCTATCCCCAAAAAA-CATATTTGATCCCCCAACTATTTATCCTATCCC-CTTTTCGTTAGCGGTTCAAAATACCTTATTCATTTACTCTATTCTCTTAGAAATCGATCTGGACGGAAAAGCCCTTTTCTTATCACA----AATCTTGTGTTATTTATGATAT-ACAT----ATAAA----------TGAGCAAGAAATATCCATTTGAATGGTTTACAATCGATATAACTACTCATACTGAAACTTACAAAGTACTCTTTTTTAAGA-------TCCAAGAAA-TTCTAGTACCTAGATAAAACTTT-GTAATACCCTT-----------TCCTAATTGACATAGCCCCC-TTTTTCTC-----ATAAAATGAGGATGCTACATTGGGACTGGTCGGGATAG
Ixora_sp_KM592208_KM592115                          TATCCA-----CCATTTTCTATTTATATAGGAATGAAAGTGCTCTTGGCTCGACATCATTTGGTAATCT---AAACAG--------TCCAGGATAGAGCTCGAGTAGAAAGTATTAATTGATTTCTCGGAGCAAAAATCTAGGGTTAAT-ACAAATCAATAAATTGGAATAACTTCGT--TAATATAACTTTGATAT---------------------------------AAAAATCTAAAGGATCCCATTCGAGGAAGTTTCTCATT-CAAAAGGAAAATTTGTTGGGATTAATCAAACTTTTTCGACCCAAA----GTCTATCACGCGGGAATCAATTGTC-----------------CACAAGATTCTTTGATAGAAGGAAATTCCAAAAAGGGGTATGTTGCTGCCATTTTGAAAGGATTAAGAAGGACCGAAGTAATGTCTAAACCCAACGATTGCTAAACTAAAGGATCCCAGAACAAGGAAACACCATTTTAATTGTCTC--------AATAACTGAGCCCGACTTAGTATCTT---------------AAGATAAGAAAT-AAA---------------AATTTTAAAGGAGACAAATAAGGGGGTAAAGACCACTCAATAAATGAAATTGCCTAAAAATTTTCTTTTGAGCTATTTAACAGTTATCTAACTTGAGTTATGAGTACGAATGATTTCTTTTTTATTTTCAAGAATGAAAAAGAAAGAAAAAAAAAAAAAAGACTTAAACCATAGTCTAATTGATTTGATG-------ATTTTATGCACCCTTTTATGATTTACTAGAATTCA------ATACATAGA-------TAAAACTTCGAATCAAATTA---TTTTTCTCGAGCCGTACGAAGAGAAAACTTCCTATACGTTTCTAGGAGGGGTATTGTTCATCTACATCTATCTCAAT?TATGTAAAGGAATTCCATAAACTATTAGAATCTTAGTTAGTAACTATTACTTCTTATCTATTCATAATCGATATGGATCTAGAAAAGAATAAAATAGAATTTCA------------------AATAAATTATTGAATACTATAGAACACAACGATTAATATAGCGATATAGAATTTCGATTT-TTTATCACTCGAATAG---------TATTAAATTCGAA----------------TTATCATCTACTAT-----------------------------------------------------TAG-----ATAGTAAATGGTTTTAG-ATAGTTAAATTAGTTAAATTTAAAATTTTTGAAT---TCAAAAGACATTTGGAA----------------------TTTTTTTTACACTTCTATATTTATACTTAT--GTATATATTTTA------CATATTATTTGATTCTATATCATAATCATATATTTCTAATTAGAA----ATGATTAGTTCTAACTAATGAGACATTCTCCGC--------------TTTCATTCAT-AAGATG----------------------------TAATGTAAAGTAAATAAATA------------------ATAAAGGCGAAAATTAAGACGAC-AAAAAAAGAATCGACCGTTCAACTATTCAAAATTGCATTGGAAAACTGACAGGGAGA----TATATATATCTAAGATATATATTCATCTATATTGAATTGGGGATACAGAAGTGATAAAATCATATTGGATTGGACCAAAC-----GGGGGTCTCCTAT-----AGAAGATAGATAAGAACTC----AAAAACAAGAAAGCACTTT-TTCAAGATAGGAATCGGTATCTAATGCATTCAACGATTTCAGT------ATAAAAAAAGGAAAGAAAAAAAGCAAGGACATCACAATGAAATCCTAATTTCAAA----ACAAAAGGAAGGGGGATATGGCGAAATCGGTAGACGCTACGGACTT-AATTGAATTGAGCCTTGGTATGGAAACCCACTAAGTGATAACTTTCAAATTCAGAGAAACCCTGGAATTAATAAA-AAGGGGCAATCCTGAGCCAAATCCTGTTTTCCGAAACCAAA--GGTAC----------AGAAAGTCAAAAGGGGATAGGTGCAGAGACTCAACGGAAGTTGTTCTAACAAATGGAGTTGGCTGCGTTAGTAGAGAAATCTTTCCATCGAAAATTCCGAAAGGATAAAGTGAAAGATAAAGG-------------TATATACGTATTGAATACTATAT----CAAATGATTAATGACGACTCGACTGAATCTGTA-TTTTTTATATG-AAAACGGAAGAATTGGTGTGAATAGATTCCACATTAAAGAAAGAATCGAATATTCATTGATTAAATGATTCACTCCATAGTCTGATAGATCTTTTCAAGAATTGATTAATCGGACGAGAATAAAGATAGAGCCCCGTTCTACATGTCAATGTC-GGCAACAATGAAATTTATAGTAAGAGGAAAATCCGTCGACTTT-AAAAATCGTGAGGGTTCAAGTCCCTCTATCCCCAAAAAG-CATATTTGA-CCCCCAACTATTTATCCTATCCCCCTTTTCATTAGCGGTTCAAAATACCTTATTCATTTATTCTATTCTCTTAGAAAGAGATCTGGACGAAAAAGCCCTTTTCTTATCACA----AATCTTGTGTTATTTATGATAT--------------TAAACATCTTTGAGCAAGAAACCCCCATTTGAATGGTTTACAATCGATATAACTACTCATACTGAAACTTACAAAGTACTCTTTTTTAAGA-------TCCAAGAAA-TTCTAGTACCTAGATAAAACTTT-GTAATCCCCTTTCCTTC-----TTTTAATTGACAAAGCCCCC-TTTTTCTC-----ATAAAATGAGGATGCTACATTGGTACTGGTCGGGATAG
Gardenia_rutenbergiana_KM592204_KM592111            TATCCA-----CCATTTTCTATTTCTATAGGAATGAAAGTGCTCTTGGCTCGACATCATTTGGTAATAT---AAATAG--------TCCAGGATAGAGCTCGAGTAGAAAGTATTAATTGATTTCTCGGAGCAAAAATCTAGGGTTAAT-GCAAATCAATAAATTGGAACAACTTCGTTAGAATATAACTTCGATAT----------------------------------AAAATCGAAAGGATCCCATTCGAGGAAGTTTCCCATT-CAAAAGGAAAATTTGTTGGGATTAATCAAACTTTTTCGACCCAAA----GTGTATTACGCGGGAATCAAATGTC-----------------CACAAGATTCCTTGATAGAAGGAAATTCCAAAAAGGGGTATGTTGCTGCCATTTTGAAAGGATTAAGAAGGACCGAAGGAATGTCTAAACCCAATGATTGA-----TAAAGGATCTCAGAACAAGGAAACACCATTTAAATTGTCTC--------AATAAATAAGCCCGACTTAGTATCTT---------------AAGATAAGAAAT-ANA---------------AATTTGAAAGGAGACAAATAAGGGGGTAAAGACCACTCAATAAATGAAATTGCCTAACAATTTTCTTTTGAGCTATTTAAAAGTTATCTAACTTGAGTTATGAGTACGAATGATTTATTTTTTATTTTCAGGAATGAAAAAG--------AAAAAAAAAAGACTTAAACCACAGTCTAATTGATTTGATG-------ATTTTATGCACCTTTTTATGATTTACTAGAATTCA------ATACATAGA-------TAAAACTTCGAATCAAATTA-TTTTTTTCTCGAGCCGTATGAAGAGAAAACTTCCTATACGTTTCTAGGAGGGGTATTGTTCATTTACATCTATCTCAAT?TATGGATAGGAATTCCATAAACTATTAGAATCTTAGTTAGTAACTATTACTTCTTATCTATGCATAATCGATCTGGATCTAGAAAAGAATAAAATAGGATTTCA------------------AATAAATTATTGAATATTATAGAGCACAACGATTAATATAGCGATATAGAATTTCGATTTTTTTATCACTCG---------------ATTAAATTCGAT----------------TTATCATCTACTA----------------------------------------------------------------------------TAG-ATAGTTAAATTAGTTAAATTTTTCATTTTTGAAT---TCAAATGCCATTTGGAA--------------------TTCTTTTTTTATACTTCTATATATATTT--------ATATATTT---------ATATTATTTGATTCTATATCATAATCATATATTTCTAATTAGGA----ATGATTAGTTCTAACTAATGAGACATTCTCCGC--------------TTTCATTCATAAAGATGAAATGT--------------------TGTAATGTAAAGTAAATAAACC------------------ATAAAGGCGAAAATTAAGACGAC-AAAAAAAGAATCGACCGTTCAACTATTCAAAATTCCATTGGAAAGCTGACAGGGAGA----TATATATATCTAAGATATATATTAATCTATATTGAATTGGGGATACAGAAATGATAAAATCATATTGGATTGGACCAAAT------GGGGTCTCCTAT-----AGAAGATAGATAAGAAATC---AAAAAAAAAGAAAACACTTT-TTCAAGATAGGAATCGGTATCTAATGCATTCAACGATTTCAGTATAAA-AT----AAAGGAAAGAAAAAAAGCAACGACATCACAATGAAATTTGAATCTCAAA----CCAAAAGGAA-GGGGATATGGCGAAATCGGTAGACGCTACGGACTT-AATTGAATTGAGCCTTGGTATGGAAACCCACTAAGTGATAACTTTCAAATTCAGAGAAACCCTGGAATTAATAAA-AAGGGGCAATTCTGAGCCAAATCCCATTTTCCGAAACCAAA--G-------------------GTGAAAAGGGGATAGGTGCAGAGACTCAACGGAAGCTGTTCTAACAAATGGAGTTGGCTGCATTAGTAGAGAAATCTTTCCATCGAAAATTCCGAAAGTATAAAGTGAAGGATAAACG-----------TATATATACGTATTGAATACTATAT----CAAATGATTAATGACGACTCGACTGAATCTGTA-TTTTTTATATG-AAAACGGAAGA--------GAATAGATTCCACATTGAAGAAAGAATCGAATATTCATTGATCAAATGATTCACTCCATAGTCTGATAGATCTTTTCAAGAATTGATTAATCGGACGAGAATAAAGATAGAGTCCCGTTCTACATGTCAATGTC-GGCAACAATGAAATTTATAGTAAGAGGAAAATCCGTCGACTTT-AAAAATCGTGAGGGTTCAAGTCCCTCTATCCCCAAAAAA-TATATTTGATCCCCCAACTATTTATCCTATCCC-CTTTTCGTTAGCGGTTCAAAATACCTTATTCATTTACTCTATTCTCTTAGAAATCGATCTGGACGGAAAAGCCCTTTTCTTATCACA----AATCTTGTGTTATTTATGATAT-ACAT----ATAAA----------TGAGCAAGAAATACCCATTTGAATGGTTTACAATCGATATAACTACTCATACTGAAACTTACAAAGTACTCTTTTTTAAGA-------TCCAAGAAA-TTCTAGTACCTAGATAAAACTTT-GTAATCCCCTTTCCTTC-----TTTTAATTGACATAGACCCCCTTTTTCTC-----ATAAAATGAGGATGCTACATTGGGACTGGTCGGGATAG
Oxyanthus_troupinii_KM592219_KM592126               TATCCA-----CCATTTTCTATTTCTATAGGAATGAAAGTGCTCTTGGCTCGACATCCTTTGGTAATATAAAAAATAG--------TCCAGGATAGAGCTCGAGTAGAAAGTATTAATTGATTTCTCGGAGCAAAAATCTAGGGTTAAT-GCAAATCAATAAATTGGAACAACTTCGTGAGAATATAACTTCGATAT---------------------------------AAAAATCGAAAGGATCCCATTCGAGGAAGTTTCCCATTCAAAAAGGAAAATTTGTTGGGATTAATCAAACTTTTTCGACCCAAA----GTGTATCACGCGGGAATCAAATGTC-----------------CACAAGATTCTTTGATAGAAGGAAATTCCAAAAAGGGGTATGTTGCTGCCATTTTGAAAGGATTAAGAAGGACCGAAGGAATGTCTAAACCCAATGATTGA-----TAAAGGATCTCAGAACAAGGAAACACCATTTAAATTGTCTC--------AATAAATGAGCCCGACTTAGTATCTT---------------AAGATAAGAAAT-AAA---------------AATTTTAAAGGAGACAAATAAGGGGGTAAAGACCACTCAATAAATGAAATTGCCTAACAATTTTCTTTTTAGCTATTTAAAAGTTATCTAACTTGAGTTATGAGTACGAATGATTTCTTTTTTATTTTCAGGAATGAAAAAG----------AAAAAAAAGACTTAAACCACAGTCTAATTGATTTGATG-------ATTTTATGCACCTTTTTATGATTTACTAGAATTCA------ATACATAGA-------TAAAACTTCGAATCAAATTA-TTTTTTTCTCGAGCCGTACGAAGAGAAAACTTCCTATACGTTTCTAGGAGGGGTATTGTTCATCTACATCTATCTCAAT?TATGGATAGGAATTCCATAAACTATTAGAATCTTAGTTAGTAACTATTACTTCTTATCTATTCATAATCGATATGGATCTAGAAAAGAATAAAATAGAATTTCA------------------AATAAATTATTGAATATTATAGAGCACAACGATTAAGATAGCGATATGGAATTTCGATTTTTTTATCACTCG---------------ATTAAATTCGAA----------------TTATCATCTAGTAT-----------------------------------------------------TAG-----ATAGTAAATAGTTTTAGTATAGTTAAATTAGTTAAATTTTTCATTTTTGAAT---TCAAATGACATTTGGAA--------------------TTCTTTTTTTATACTTCTAT----------------ATATATTT---------ATATTATTTGATTCTATATCATAATCATATATTTCTAATTAGGA----ATAATTAGTTCTAACTAATGAGACAGTCTCCGC--------------TTTTATTCATAAAGATG----------------------------TAATGTAAAGTAAATAAGCC------------------GTAAAGGCCAAAATTAAGACGAC-AAAAAAAGAATCGACCGTTCAACTATTCAAAATTGCATTGGAAAGCTGACAGGGAGA----TATATATATCTAAGATATATATTCATCTATATTGAATTGGGGATACAGAAATGATAAAATCATATTGGATTGGACCAAATCAAATGGGGGTCTCCTAT-----AGAAAATAGATAAGAAATA----AAAAAAAAGAAAAAACTTT-TTCAAGATCGGAATCGGTATCTAATGCATTCAACGATTTCAGTATAAA-AT----AAAGGAAAGAAAAAAAGCAACGACATCACAATGAAATTTTAATATCAAA----CCAAAGGGAA-GGGGATATGGCGAAATCGGTAGACGCTACGGACTT-AATTGAATTGAGCCTTGGTATGGAAACCCACTAAGTGATAACTTTCAAATTCAGAGAAACCCTGGAATTAATAAATAAGGGGCAATCCTGAGCCAAATCCCGTTTTCCCAAACCAAA--GGTTC----------AGAAAGTGAAAAAGGGATAGGTGCAGAGACTCAACGGAAGCTGTTCTAACAAATGGAGTTGGCTGCGTTAGTAGAGAAATCTTTCCATCTAAAATTCCGAAAGGATAAAGTGAAGGATAAACG-----------TATATATACGTATTGAATACTATAT----CAAATGATTAATGACGACTCGACTTAATCTGTA-TTTTTTATATG-AAAACGGAAGAATTGGTGTGAATAGATTCCACATTGAAGAAAGAATCGAATATTCATTGATCAAATGATTCACTCCATAGTCTGATAGATCTTTTCAAGAATTGATTAATCGGATGAGAATAAAGATAGAGTCCCGTTCTACATGTCAATGTC-GGCAACAATGAAATTTATAGTAAGAGGAAAATCCGTCGACTTTAAAAAATCGTGAGGGTTCAAATCCCTCTATCCCCAAAAAA-CATAGTTGATCCCCCAACTATTTATCCTATCCC-CTTTTCGTTAGCGGTTCAAAATACCTTATTCATTTATTCTATTCTCTTAGAAATCGATCTGGACGGAAAAGCCCTTTTCTTATCACA----AATCTTGTGTTATTTATGATAT-ACAT----ATAAATGTATATCTTTGAGCAAGAAATACCCATTTGAATGGTTTACAATCGATATAACTACTCATACTGAAACTTACAAAGTACTCTTTTTTAAGA-------TCCAAGAAA-TTCTAGTACCTAGATAAAACTTT-GTAATCCCCTTTCCTTCTTTTATTTTAATTGACATAGCCCCCATTTTTCTC-----ATAAAATGAGGATG---------GACTGGTCGGGATAG
Cladoceras_subcapitatum_KM592187_KM592094           TATCCA-----CCATTTTCTATTTCTATAGGAATGAAAGTGCTCTTGGCTCGACATCATTTGGTAATAT---AAATAG--------TCCAGTATAGAGCTCGAGTAGAAAGTGTTAATTGATTTCTCGGAGCAAAAATCTAGGGTTAAT-GCAAATCAATAAATTGGAACAACTTCGTGAGAATATAACTTCGATAT---------------------------------AAAAATCGAAAGGATCCCATTCGAGGAAGTTTCCCATTCCAAAAGGAAAATTTGTTGGGATTAATCAAACTTTTTCGACCCAAA----GTGTATCACGCGGGAATCAAATGTC-----------------CACAAGATTCTTTGATAGAAGGAAATTCCAAAAAGGGGTATGTTGCTGCCATTTTGAAAGGATTAAGAAGGACCGAAGGAATGTCTAAACCCAATGATTGA-----TAAAGGATCTCAGAACAAGGAAACACCATTTAAATTGTCTC--------AATAAATGAGCCCGACTTAGTATCTT---------------AAGATAAGAAAT-AAA---------------ATTTTTAAGGGAGACAAATAAGGGGGTAAAGACCACTCAATAAATAAAATTTCCTAACAATTTTCTTTTGAGCTATTTAAAAGTTATCTAACTTGAGTTATGAGTACGAATGATTTCTTTTTTATTTTCAGGAATGAAAAAAAA----AAAAAAAAAAAAGACTTAAACCACAGTCTAATTGATTTGATG-------ATTTTATGCACCTTTTTATGATTTACTAGAATTCA------ATACATATA-------TAAAACTTCGAATCAAATTA-TTTTTTTCTCGAGCCGTACGAAGAGAAAACTTCCTATACGTTTCTAGGAGGGGTATTGTTCATCTACATCTATCTCAAT?TATGGATAGGAATTCCATAAACTATTAGAATCTTAGTTAGTAACTATTACTTCTTATCTATTCATAATCGATAAGGATCTAGAAAAGAATAAAATAGAATTTCA------------------AATAAATTATTGAATATTATAGAGCACAACGATTAATATAGCGATATAGAATTTCGATTTTTTTATCACTCG---------------ATTAAATCCGAA----------------TTATCATCTACTAT-------TAGTATTATCATCTACT---------------------------AATAG----TATAGTAAATAGTTTTAG----------ATAGTTAAATTTTTCATTTTTGAAT---TCAAATGACATTTGGAA---------------------TTTTTTTTTATACTTCTAT----------------ATATATTT---------ATATTATATGATTCTATATCATAATCATATATTTCTAATTAGGA----ATGATTAGTTCTAACTAATGAGACATTCTCCGC--------------TTTCATTCATAAAGATG----------------------------TAATGTAAAGTAAATAAACC------------------ATAAAGGCGAAAATTAAGACGAC-AAAAAAAGAATCGACCGTTCAACTATTCTAAATTGCATTGGAAAGCTGACAGGGAGA----TATATATATCTAAGATATATATTCATCTATATTGAATTGGGGATACAGAAATGATAAAATCATATTGGATTGGACCAAAT-----GGGGGTCTCCTAT-----AGAAGATAGATAAGAAATC----AAAAAAAAGAAAACACTTT-TTCAAGATAGGAATCAGTATCTAATGCATTCAACGATTTCAGT------ATAAAGAAAGGAAAGAAAAAAAGCAACGACATCACAATAAAATTTGAATCTCAAA----CCAAAAGGAA-GGGGATATGGCGAAATCGGTAGACGCTACGGACTT-AATTGAATTGAGCCTTGGTATGGAAACCCACTAAGTGATAACTTTCAAATTCAGAGAAACCCTGGAATTAATAAA-AAGGGGCAATCCTGAGCCAAATCCCGTTTTCCGAAACCAAA--GGTTC----------AGAAAGTGAAAAGGGGATAGGTGCAGAGACTCAACGGAAGCTGTTCTAACAAATGGAGTTGGCTGCGTTAGTAGAGAAATCTTTCCATCTAAAATTCCGAAAGGGTAAAGTGAAGGATAAACG-----------TATATATACGTATTGAATACTATAT----CAAATGATTAATGACGACTCGACTGAATCCGTA-TTTTTTATATG-AAAACGGAAGAATTGGTGTGAATAGATTACACATTGAAGAAAGAATCGAATATTCATTGATCAAATGATTCACTCCATAGTCTGATAGATCTTTGCAAGAATTGATTAATCGGACGAGAATAAAGATAGAGTCCTGTTCTACATGTCAATGTC-GGCAACAACGAAATTTATAGTAAGAGGAAAATCCGTCGACTTT-AAAAATCGTGAGGGTTCAAGTCCCTCTATCCCCAAAAAA-CATATTTGATCCCCCAACTATTTATCCTATCCC-CCTTTCGTTAGCGGTTCAAAATACCTTATTCATTTACTCTATTCTCTTAGAAATCGATCTGGACGGAAAAGCCCTTTTCTTATCACA----AATCTTGTGTTATTTATGACAT-ACAT----AAAAATGAACATCTTTGAGCAAGAAATACCCATTTGAATGGTTTACAATCGATATAACTACTCATACTGAAACTTACAAAGTACTCTTTTTTAAGA-------TCCAAGAAA-TTCTAGTACCTAGATAAAGCTTT-GTAATCCCCTTTCCTTC-----TTTTAATTGACATAACTCCCATTTTTCTC-----ATAAAATGAGGATGCTACATTGGGACTGGTCGGGATAG
Coptosperma_bernierianum_KJ815340_KJ815589          TATCCA-----CCATTTTCTATTTCTATAGGAATGAAAGTGTTCTTGGCTCGACATCATTTGGTAATAT---AAATAG--------TCCAGGATAGAGCTCGAGTAGAAAGTGTTAATTGATTTCTCGGAGCAAAAATCTAGGGTTAAT-GCAAATCAATAAATTGGAACAACTTCGTGAGAATATAACTTCGATAT---------------------------------AAAAATCGAAAGGATCCCATTCGAGGAAGTTTCCCATT-CAAAAGGAAAATTTGTTGGGATTAATCAAACTTTTTCGACCCAAA----GTGTATCACGCGGGAATCAAATGTC-----------------CACAAGATTCTTTGATAGAAGGAAATTCCAAAAAGGGGTATGTTGCTGCCATTTTGAAAGGATTAAGAAGGACCGAAGGAATGTCTAAACCCAATGATTGA-----TAAAGGATCTCAGAACAAGGAAACACCATTTAAATTGTCTC--------AATAAATGAGCCCGACTTAGTATCTT---------------AAGATAAGAAAT-AAA---------------AATTTTAAAGGAGACAAATAAGGGGGTAAAGACCACTCAATAAATGAAATTGCCTAACAATTTTCTTTTGAGCTATTTAAAAGTTATCTAACTTGAGTTATGAGTACGAATGATTTCTTTTTTATTTTCAGGAATGAAAAAG--------AAAAAAAAAAGACTTAAACCACAGTCTAATTGATTTGATGATTTT--ATTTTATGCACCTTTTTATGATTTACTAGAATTCA------ATACATATA-------TAAAACTTCGAATCAAATTA-TTTTTTTCTCGAGCCGTACGAAGAGAAAACTTCCTATACGTTTCTAGGAGGGGTATTGTTCATCTACATCTATCTCAAT?TATGGATAGGAATTCCATAAACTATTAGAATCTTAGTTAGTAACTATTACTTCTTATCTATTCATAATCGATAAGGATCTAGAAAAGAATAAAATAGAATTTCA------------------AATAAATTATTGAATATTATAGAGCACAACGATTAATATAGCGATATAGAATTTCAATTTTTTTATCACTCG---------------ATTAAATTCGAA----------------TTATCATCTACTAT-------TAGTATAGTAAATAGTTTT-AGAT----AGTTAGTTTTTAGATAGTTAG----TATAGTAAATAGTTTTAG----------ATAGTTAAATTTTTCATTTTTGAAT---TCAAATGACATTTGGAA---------------------TTTTTTTTTATACTTCTAT----------------ATATATTT---------ATATTATTTGATTCTATATCATAATCATATATTTCTAATTAGGA----ATGATTAGTTCTAACTAATGAGACATTCTCCGC--------------TTTCATTCATAAAGATG----------------------------TAATGTAAAGTAAATAAACCGT-------------AAAGTAAAGACGAAAATTAAGACGAC-AAAAAAAGAATCGACCGTTCAACTATTCAAAATTGCATTGGAAAGCTGACAGGGAGA----TATATATATCTAAGATATATATTCATCTATATTGAATTGGGGATACAGAAATGATAAAATCATATTGGATTGGACAAAAT-----GGGGGTCTCCTAT-----AGAAGATAGATAAGAAATC----AAAAAAAAGAAAACACTTT-TTCAAGATAGGAATCAGTATCTAATGCATTCAACGATTTCAGT------AT----AAAGGAAAGAAAAAAAGCAACGACATCACAATGAAATTTGAATCTCAAA----CCAAAAGGAA-GGGGATATGGCGAAATCGGTAGACGCTACGGACTT-AATTGAATTGAGCCTTGGTATGGAAACTCACTAAGTGATAACTTTCAAATTCAGAGAAACCCTGGAATTAATAAA-AAGGGGCAATCCTGAGCCAAATCCCGTTTTCCGAAACCAAA--GGTTC----------AGAAAGTGAAAAGGGGATAGGTGCAGAGACTCAACGGAAGCTGTTCTAACAAATGGAGTTGGCTGCATTAGTAGAGAAATCTTTCCATCTAAAATTCCGAAAGGGTAAAGTGAAGGATAAACG-----------TATATATACGTATTGAATACTATGT----CAAATGATTAATGACGACTCGACTGAATCTGTA-TTTTTTATATG-AAAACGGAAGAATTGGTGTGAATAGATTCCACATTGAAGAAAGAATCGAATATTCATTGATCAAATGATTCACTCCATAGTCTGATAGATCTTTTCAAGAATTGATTAATCGGACGAGAATAAAGATAGAGTCCTGTTCTACATGTCAATGTC-GGCAACAATGAAATTTATAGTAAGAGGAAAATCCGTCGACTTT-AAAAATCGTGAGGGTTCAAGTCCCTCTATCCCCAAAAAA-CATATTTGATCCCCCAACTATTTATCCTATCCC-CCTTTCGTTAGCGGTTCAAAATACCTTATTCAGTTACTCTATTCTCTTAGAAATCGATCTGGACGGAAAAGCCCTTTTCTTATCACA----AATCTTGTGTTATTTATGATAT-ACAT----AAAAATGAACATCTTTGAGCAAGAAATACCCATTTGAATGATTTACAATCGATATAACTACTCATACTGAAACTTACAAAGTACTCTTTTTTAAGA-------TCCAAGAAA-TTCTAGTACCTAGATAAAACTTT-GTAATCCCCTTTCCTTC-----TTTTAATTGACATAACTCCCATTTTTCTC-----ATAAAATGAGGATGCTACATTGGGACTGGTCGGGATAG
Coptosperma_borbonicum_KM592189_KM592096            TATCCA-----CCATTTTCTATTTCTATAGGAATGAAAGTGYTCTTGGCTCGACATCATTTGGTAATAT---AAATAG--------TCCAGGATAGAGCTCGAGTAGAAAGTGTTAATTGATTTCTCGGAGCAAAAATCTAGGGTTAAT-GCAAATCAATAAATTGAAACAACTTCGTGAGAATATAACTTCGATAT---------------------------------AAAAATCGAAAGGATCCCATTCGAGGAAGTTTCCCATT-CAAAAGGAAAATTTGTTGGGATTAATCAAACTTTTTCGACCCAAA----GTGTATCACGCGGGAATCAAATGTC-----------------CACAAGATTCTTTGATAGAAGGAAATTCCAAAAAGGGGTATGTTGCTGCCATTTTGAAAGGATTAAGAAGGACCGAAGGAATGTCTAAACCCAATGATTGA-----TAAAGGATCTCAGAACAAGGAAACACCATTTAAATTGTCTC--------AATAAATGAGCCCGACTTAGTATCTT---------------AAGATAAGAAAT-AAA---------------AATTTTAAAGGAGACAAATAAGGGGGTAAAGACCACTCAATAAATGAAATTGCCTAACAATTTTCTTTTGAGCTATTTAAAAGTTATCTAACTTGAGTTATGAGTACGAATGATTTCTTTTTTATTTTCAGGAATGAAAAAG--------AAAAAAAAAAGACTTAAACCACAGTCTAATTGATTTGATGATTTT--ATTTTATGCACCTTTTTATGATTTACTAGAATTCA------ATACATATA-------TAAAATTTCGAATCAAATTA-TTTTTTTCTCGAGCCGTACGAAGAGAAAACTTCCTATACGTTTCTAGGAGGGGTATTGTTCATCTACATCTATCTCAAT?TATGGATAGGAATTCCATAAACTATTAGAATCTTAGTTAGTAACTATTACTTCTTATCTATTCATAATCGATAAGGATCTAGAAAAGAATAAAATAGAATTTCA------------------AATAAATTATTGAATATTATAGAGCACAACGATTAATATAGCGATATAGAATTTCAATTTTTTTATCACTCG---------------ATTAAATTCGAA----------------TTATCATCTACTAT-----------------------------------------------------TAG----TATAGTAAATAGTTTTAG----------ATAGTTAAATTTTTCATTTTTGAAT---TCAAATGACATTTGGAA---------------------TTTTTTTTTATACTTCTAT----------------ATATATTT---------ATATTATTTGATTCTATATCATAATCATATATTTCTAATTAGGA----ATGATTAGTTCTAACTAATGAGACATTCTCCGC--------------TTTCATTCATAAAGATG----------------------------TAATGTAAAGTAAATAAACC------------------GTAAAGGCGAAAATTAAGACGAC-AAAAAAAGAATCGACCGTTCAACTATTCAAAATTGCATTGGAAAGCTGACAGGGAGA----TATATATATCTAAGATATATATTCATCTATATTGAATTGGGGATACAGAAATGATAAAATCATATTGGATTGGACCAAAT-----GGGGGTCTCCTAT-----AGAAGATAGATAAGAAATC----AAAAAAAAGAAAACACTTT-TTCAAGATAGGAATCAGTATCTAATGCATTCAACGATTTCAGT------AT----AAAGGAAAGAAAAAAAGCAACGACATCACAATGAAATTTTAATCTCAAA----CCAAAAGGAA-GGGGATATGGCGAAATCGGTAGACGCTACGGACTT-AATTGAATTGAGCCTTGGTATGGAAACTCACTAAGTGATAACTTTCAAATTCAGAGAAACCCTGGAATTAATAAA-AAGGGGCAATCCTGAGCCAAATCCCGTTTTCCGAAACCAAA--GGTTC----------AGAAAGTGAAAAGGGGATAGGTGCAGAGACTCAACGGAAGCTGTTCTAACAAATGGAGTTGGCTGCATTAGTAGAGAAATCTTTCCATCTAAAATTCCGAAAGGGTAAAGTGAAGGATAAACG-----------TATATATACGTATTGAATACTATGT----CAAATGATTAATGACGACTCGACTGAATCTGTA-TTTTTTATATG-AAAACGGAAGAATTGGTGTAAATAGATTCCACATTGAAGAAAGAATCGAATATTCATTGATCAAATGATTCACTCCATAGTCTGATAGATCTTTTCAAGAATTGATTAATCGGACGAGAATAAAGATAGAGTCCTGTTCTACATGTCAATGTC-GGCAACAATGAAATTTATAGTAAGAGGAAAATCCGTCGACTTT-AAAAATCGTGAGGGTTCAAGTCCCTCTATCCCCAAAAAA-CATATTTGATCCCCCAACTATTTATCCTATCCC-CCTTTCGTTAGCGGTTCAAAATACCTTATTCAGTTACTCTATTCTCTTAGAAATCGATCTGGACGGAAAAGCCCTTTTCTTATCACA----AATCTTGTGTTATTTATGATAT-ACAT----AAAAATGAACATCTTTGAGCAAGAAATACCCATTTGAATGGTTTACAATCGATATAACTACTCATACTGAAACTTACAAAGTACTCTTTTTTAAGA-------TCCAAGAAA-TTCTAGTACCTAGATAAAACTTT-GTAATCCCCTTTCCTTC-----GTTTAATTGACATAACTCCCATTTTTCTC-----ATAAAATGAGGATGCTACATTGGGGCTGGTCGGGATAG
Coptosperma_borbonicum_KJ815342_KJ815591            TATCCA-----CCATTTTCTATTTCTATAGGAATGAAAGTGCTCTTGGCTCGACATCATTTGGTAATAT---AAATAG--------TCCAGGATAGAGCTCGAGTAGAAAGTGTTAATTGATTTCTCGGAGCAAAAATCTAGGGTTAAT-GCAAATCAATAAATTGAAACAACTTCGTGAGAATATAACTTCGATAT---------------------------------AAAAATCGAAAGGATCCCATTCGAGGAAGTTTCCCATT-CAAAAGGAAAATTTGTTGGGATTAATCAAACTTTTTCGACCCAAA----GTGTATCACGCGGGAATCAAATGTC-----------------CACAAGATTCTTTGATAGAAGGAAATTCCAAAAAGGGGTATGTTGCTGCCATTTTGAAAGGATTAAGAAGGACCGAAGGAATGTCTAAACCCAATGATTGA-----TAAAGGATCTCAGAACAAGGAAACACCATTTAAATTGTCTC--------AATAAATGAGCCCGACTTAGTATCTT---------------AAGATAAGAAAT-AAA---------------AATTTTAAAGGAGACAAATAAGGGGGTAAAGACCACTCAATAAATGAAATTGCCTAACAATTTTCTTTTGAGCTATTTAAAAGTTATCTAACTTGAGTTATGAGTACGAATGATTTCTTTTTTATTTTCAGGAATGAAAAAG--------AAAAAAAAAAGACTTAAACCACAGTCTAATTGATTTGATGATTTT--ATTTTATGCACCTTTTTATGATTTACTAGAATTCA------ATACATATA-------TAAAATTTCGAATCAAATTA-TTTTTTTCTCGAGCCGTACGAAGAGAAAACTTCCTATACGTTTCTAGGAGGGGTATTGTTCATCTACATCTATCTCAAT????GGATAGGAATTCCATAAACTATTAGAATCTTAGTTAGTAACTATTACTTCTTATCTATTCATAATCGATAAGGATCTAGAAAAGAATAAAATAGAATTTCA------------------AATAAATTATTGAATATTATAGAGCACAACGATTAATATAGCGATATAGAATTTCAATTTTTTTATCACTCG---------------ATTAAATTCGAA----------------TTATCATCTACTAT-----------------------------------------------------TAG----TATAGTAAATAGTTTTAG----------ATAGTTAAATTTTTCATTTTTGAAT---TCAAATGACATTTGGAA---------------------TTTTTTTTTATACTTCTAT----------------ATATATTT---------ATATTATTTGATTCTATATCATAATCATATATTTCTAATTAGGA----ATGATTAGTTCTAACTAATGAGACATTCTCCGC--------------TTTCATTCATAAAGATG----------------------------TAATGTAAAGTAAATAAACC------------------GTAAAGGCGAAAATTAAGACGAC-AAAAAAAGAATCGACCGTTCAACTATTCAAAATTGCATTGGAAAGCTGACAGGGAGA----TATATATATCTAAGATATATATTCATCTATATTGAATTGGGGATACAGAAATGATAAAATCATATTGGATTGGACCAAAT-----GGGGGTCTCCTAT-----AGAAGATAGATAAGAAATC----AAAAAAAAGAAAACACTTT-TTCAAGATAGGAATCAGTATCTAATGCATTCAACGATTTCAGT------AT----AAAGGAAAGAAAAAAAGCAACGACATCACAATGAAATTTTAATCTCAAA----CCAAAAGGAA-GGGGATATGGCGAAATCGGTAGACGCTACGGACTT-AATTGAATTGAGCCTTGGTATGGAAACTCACTAAGTGATAACTTTCAAATTCAGAGAAACCCTGGAATTAATAAA-AAGGGGCAATCCTGAGCCAAATCCCGTTTTCCGAAACCAAA--GGTTC----------AGAAAGTGAAAAGGGGATAGGTGCAGAGACTCAACGGAAGCTGTTCTAACAAATGGAGTTGGCTGCATTAGTAGAGAAATCTTTCCATCTAAAATTCCGAAAGGGTAAAGTGAAGGATAAACG-----------TATATATACGTATTGAATACTATGT----CAAATGATTAATGACGACTCGACTGAATCTGTA-TTTTTTATATG-AAAACGGAAGAATTGGTGTAAATAGATTCCACATTGAAGAAAGAATCGAATATTCATTGATCAAATGATTCACTCCATAGTCTGATAGATCTTTTCAAGAATTGATTAATCGGACGAGAATAAAGATAGAGTCCTGTTCTACATGTCAATGTC-GGCAACAATGAAATTTATAGTAAGAGGAAAATCCGTCGACTTT-AAAAATCGTGAGGGTTCAAGTCCCTCTATCCCCAAAAAA-CATATTTGATCCCCCAACTATTTATCCTATCCC-CCTTTCGTTAGCGGTTCAAAATACCTTATTCAGTTACTCTATTCTCTTAGAAATCGATCTGGACGGAAAAGCCCTTTTCTTATCACA----AATCTTGTGTTATTTATGATAT-ACAT----AAAAATGAACATCTTTGAGCAAGAAATACCCATTTGAATGGTTTACAATCGATATAACTACTCATACTGAAACTTACAAAGTACTCTTTTTTAAGA-------TCCAAGAAA-TTCTAGTACCTAGATAAAACTTT-GTAATCCCCTTTCCTTC-----GTTTAATTGACATAACTCCCATTTTTCTC-----ATAAAATGAGGATGCTACATTGGGGCTGGTCGGGATAG
Coptosperma_borbonicum_KJ815341_KJ815590            TATCCA-----CCATTTTCTATTTCTATAGGAATGAAAGTGCTCTTGGCTCGACATCATTTGGTAATAT---AAATAG--------TCCAGGATAGAGCTCGAGTAGAAAGTGTTAATTGATTTCTCGGAGCAAAAATCTAGGGTTAAT-GCAAATCAATAAATTGAAACAACTTCGTGAGAATATAACTTCGATAT---------------------------------AAAAATCGAAAGGATCCCATTCGAGGAAGTTTCCCATT-CAAAAGGAAAATTTGTTGGGATTAATCAAACTTTTTCGACCCAAA----GTGTATCACGCGGGAATCAAATGTC-----------------CACAAGATTCTTTGATAGAAGGAAATTCCAAAAAGGGGTATGTTGCTGCCATTTTGAAAGGATTAAGAAGGACCGAAGGAATGTCTAAACCCAATGATTGA-----TAAAGGATCTCAGAACAAGGAAACACCATTTAAATTGTCTC--------AATAAATGAGCCCGACTTAGTATCTT---------------AAGATAAGAAAT-AAA---------------AATTTTAAAGGAGACAAATAAGGGGGTAAAGACCACTCAATAAATGAAATTGCCTAACAATTTTCTTTTGAGCTATTTAAAAGTTATCTAACTTGAGTTATGAGTACGAATGATTTCTTTTTTATTTTCAGGAATGAAAAAG--------AAAAAAAAAAGACTTAAACCACAGTCTAATTGATTTGATGATTTT--ATTTTATGCACCTTTTTATGATTTACTAGAATTCA------ATACATATA-------TAAAATTTCGAATCAAATTA-TTTTTTTCTCGAGCCGTACGAAGAGAAAACTTCCTATACGTTTCTAGGAGG????????????????????????????????GGATAGGAATTCCATAAACTATTAGAATCTTAGTTAGTAACTATTACTTCTTATCTATTCATAATCGATAAGGATCTAGAAAAGAATAAAATAGAATTTCA------------------AATAAATTATTGAATATTATAGAGCACAACGATTAATATAGCGATATAGAATTTCAATTTTTTTATCACTCG---------------ATTAAATTCGAA----------------TTATCATCTACTAT-----------------------------------------------------TAG----TATAGTAAATAGTTTTAG----------ATAGTTAAATTTTTCATTTTTGAAT---TCAAATGACATTTGGAA---------------------TTTTTTTTTATACTTCTAT----------------ATATATTT---------ATATTATTTGATTCTATATCATAATCATATATTTCTAATTAGGA----ATGATTAGTTCTAACTAATGAGACATTCTCCGC--------------TTTCATTCATAAAGATG----------------------------TAATGTAAAGTAAATAAACC------------------GTAAAGGCGAAAATTAAGACGAC-AAAAAAAGAATCGACCGTTCAACTATTCAAAATTGCATTGGAAAGCTGACAGGGAGA----TATATATATCTAAGATATATATTCATCTATATTGAATTGGGGATACAGAAATGATAAAATCATATTGGATTGGACCAAAT-----GGGGGTCTCCTAT-----AGAAGATAGATAAGAAATC----AAAAAAAAGAAAACACTTT-TTCAAGATAGGAATCAGTATCTAATGCATTCAACGATTTCAGT------AT----AAAGGAAAGAAAAAAAGCAACGACATCACAATGAAATTTTAATCTCAAA----CCAAAAGGAA-GGGGATATGGCGAAATCGGTAGACGCTACGGACTT-AATTGAATTGAGCCTTGGTATGGAAACTCACTAAGTGATAACTTTCAAATTCAGAGAAACCCTGGAATTAATAAA-AAGGGGCAATCCTGAGCCAAATCCCGTTTTCCGAAACCAAA--GGTTC----------AGAAAGTGAAAAGGGGATAGGTGCAGAGACTCAACGGAAGCTGTTCTAACAAATGGAGTTGGCTGCATTAGTAGAGAAATCTTTCCATCTAAAATTCCGAAAGGGTAAAGTGAAGGATAAACG-----------TATATATACGTATTGAATACTATGT----CAAATGATTAATGACGACTCGACTGAATCTGTA-TTTTTTATATG-AAAACGGAAGAATTGGTGTAAATAGATTCCACATTGAAGAAAGAATCGAATATTCATTGATCAAATGATTCACTCCATAGTCTGATAGATCTTTTCAAGAATTGATTAATCGGACGAGAATAAAGATAGAGTCCTGTTCTACATGTCAATGTC-GGCAACAATGAAATTTATAGTAAGAGGAAAATCCGTCGACTTT-AAAAATCGTGAGGGTTCAAGTCCCTCTATCCCCAAAAAA-CATATTTGATCCCCCAACTATTTATCCTATCCC-CCTTTCGTTAGCGGTTCAAAATACCTTATTCAGTTACTCTATTCTCTTAGAAATCGATCTGGACGGAAAAGCCCTTTTCTTATCACA----AATCTTGTGTTATTTATGATAT-ACAT----AAAAATGAACATCTTTGAGCAAGAAATACCCATTTGAATGGTTTACAATCGATATAACTACTCATACTGAAACTTACAAAGTACTCTTTTTTAAGA-------TCCAAGAAA-TTCTAGTACCTAGATAAAACTTT-GTAATCCCCTTTCCTTC-----GTTTAATTGACATAACTCCCATTTTTCTC-----ATAAAATGAGGATGCTACATTGGGGCTGGTCGGGATAG
Coptosperma_cymosum_KJ815343_KJ815592               TATCCA-----CCATTTTCTATTTCTATAGGAATGAAAGTGCTCTTGGCTCGACATCATTTGGTAATAT---AAATAG--------TCCAGGATAGAGCTCGAGTAGAAAGTGTTAATTGATTTCTCGGAGCAAAAATCTAGGGTTAAT-GCAAATCAATAAATTGAAACAACTTCGTGAGAATATAACTTCGATAT---------------------------------AAAAATCGAAAGGATCCCATTCGAGGAAGTTTCCCATT-CAAAAGGAAAATTTGTTGGGATTAATCAAACTTTTTCGACCCAAA----GTGTATCACGCGGGAATCAAATGTC-----------------CACAAGATTCTTTGATAGAAGGAAATTCCAAAAAGGGGTATGTTGCTGCCATTTTGAAAGGATTAAGAAGGACCGAAGGAATGTCTAAACCCAATGATTGA-----TAAAGGATCTCAGAACAAGGAAACACCATTTAAATTGTCTC--------AATAAATGAGCCCGACTTAGTATCTT---------------AAGATAAGAAAT-AAA---------------AATTTTAAAGGAGACAAATAAGGGGGTAAAGACCACTCAATAAATGAAATTGCCTAACAATTTTCTTTTGAGCTATTTAAAAGTTATCTAACTTGAGTTATGAGTACGAATGATTTCTTTTTTATTTTCAGGAATGAAAAAG--------AAAAAAAAAAGACTTAAACCACAGTCTAATTGATTTGATGATTTT--ATTTTATGCACCTTTTTATGATTTACTAGAATTCA------ATACATATA-------TAAAATTTCGAATCAAATTA-TTTTTTTCTCGAGCCGTACGAAGAGAAAACTTCCTATACGTTTCTAGGAGG?????????????????????????????TATGGATAGGAATTCCATAAACTATTAGAATCTTAGTTAGTAACTATTACTTCTTATCTATTCATAATCGATAAGGATCTAGAAAAGAATAAAATAGAATTTCA------------------AATAAATTATTGAATATTATAGAGCACAACGATTAATATAGCGATATAGAATTTCAATTTTTTTATCACTCG---------------ATTAAATTCGAA----------------TTATCATCTACTAT-----------------------------------------------------TAG----TATAGTAAATAGTTTTAG----------ATAGTTAAATTTTTCATTTTTGAAT---TCAAATGACATTTGGAA---------------------TTTTTTTTTATACTTCTAT----------------ATATATTT---------ATATTATTTGATTCTATATCATAATCATATATTTCTAATTAGGA----ATGATTAGTTCTAACTAATGAGACATTCTCCGC--------------TTTCATTCATAAAGATG----------------------------TAATGTAAAGTAAATAAACC------------------GTAAAGGCGAAAATTAAGACGAC-AAAAAAAGAATCGACCGTTCAACTATTCAAAATTGCATTGGAAAGCTGACAGGGAGA----TATATATATCTAAGATATATATTCATCTATATTGAATTGGGGATACAGAAATGATAAAATCATATTGGATTGGACCAAAT-----GGGGGTCTCCTAT-----AGAAGATAGATAAGAAATC----AAAAAAAAGAAAACACTTT-TTCAAGATAGGAATCAGTATCTAATGCATTCAACGATTTCAGT------AT----AAAGGAAAGAAAAAAAGCAACGACATCACAATGAAATTTTAATCTCAAA----CCAAAAGGAA-GGGGATATGGCGAAATCGGTAGACGCTACGGACTT-AATTGAATTGAGCCTTGGTATGGAAACTCACTAAGTGATAACTTTCAAATTCAGAGAAACCCTGGAATTAATAAA-AAGGGGCAATCCTGAGCCAAATCCCGTTTTCCGAAACCAAA--GGTTC----------AGAAAGTGAAAAGGGGATAGGTGCAGAGACTCAACGGAAGCTGTTCTAACAAATGGAGTTGGCTGCATTAGTAGAGAAATCTTTCCATCTAAAATTCCGAAAGGGTAAAGTGAAGGATAAACG-----------TATATATACGTATTGAATACTATGT----CAAATGATTAATGACGACTCGACTGAATCTGTA-TTTTTTATATG-AAAACGGAAGAATTGGTGTAAATAGATTCCACATTGAAGAAAGAATCGAATATTCATTGATCAAATGATTCACTCCATAGTCTGATAGATCTTTTCAAGAATTGATTAATCGGACGAGAATAAAGATAGAGTCCTGTTCTACATGTCAATGTC-GGCAACAATGAAATTTATAGTAAGAGGAAAATCCGTCGACTTT-AAAAATCGTGAGGGTTCAAGTCCCTCTATCCCCAAAAAA-CATATTTGATCCCCCAACTATTTATCCTATCCC-CCTTTCGTTAGCGGTTCAAAATACCTTATTCAGTTACTCTATTCTCTTAGAAATCGATCTGGACGGAAAAGCCCTTTTCTTATCACA----AATCTTGTGTTATTTATGATAT-ACAT----AAAAATGAACATCTTTGAGCAAGAAATACCCATTTGAATGGTTTACAATCGATATAACTACTCATACTGAAACTTACAAAGTACTCTTTTTTAAGA-------TCCAAGAAA-TTCTAGTACCTAGATAAAACTTT-GTAATCCCCTTTCCTTC-----GTTTAATTGACATAACTCCCATTTTTCTC-----ATAAAATGAGGATGCTACATTGGGGCTGGTCGGGA???
Coptosperma_graveolens_KM592200_KM592107            TATCCA-----CCATTTTCTATTTCTATAGGAATGAAAGTGCTCTTGGCTCGACATCATTTGGTAATAT---AAATAG--------TCCAGGATAGAGCTCGAGTAGAAAGTGTTAATTGATTTCTCGGAGCAAAAATCTAGGGTTAAT-GCAAATCAATAAATTGGAACAACTTCGTGAGAATATAACTTCGATAT---------------------------------AAAAATCGAAAGGATCCCATTCGAGGAAGTTTCCCATT-CAAAAGGAAAATTTGTTGGGATTAATCAAACTTTTTCGACCCAAA----GTGTATCACGCGGGAATCAAATGTC-----------------CACAAGATTCTTTGATAGAAGGAAATTCCAAAAAGGGGTATGTTGCTGCCATTTTGAAAGGATTAAGAAGGACCGAAGGAATGTCTAAACCCAATGATTGA-----TAAAGGATCTCAGAACAAGGAAACACCATTTAAATTGTCTC--------AATAAATGAGCCCGACTTTGTATCTT---------------AAGATAAGAAAT-AAA---------------AATTTTAAAGGAGACAAATAA-GGGGTAAAGACCACTCAATAAATGAAATTGCCTAACAATTTTCTTTTGAGCTATTTAAAAGTTATCTAACTTGAGTTATGAGTACGAATGATTTCTTTTTTATTTTCAGGAATGAAAAAA--------GAAAAAAAAAGACTTAAACCACAGTCTAATTGATTTGATG-------ATTTTATGCACCTTTTTATGATTTACTAGAATTCA------ATACATATA-------TAAAACTTCGAATCAAATTA-TTTTTTTCTCGAGCCGTACGAAGAGAAAACTTCCTATACGTTTCTAGGAGGGGTATTGTTCATCTACATCTATCTCAAT?TATGGATAGGAATTCCATAAACTATTAGAATCTTAGTTAGTAACTATTACTTCTTATCTATTCATAATCGATAAGGATCTAGAAAAGAATAAAATAGAATTTCA------------------AATAAATTATTGAATATTATAGAGCACAACGATTAATATAGCGATATAGAATTTCCATTTTTTTATCACTCG---------------ATTAAATTCGAA----------------TTATCATCTACTAT-----------------------------------------------------TAG----TATAGTAAATAGTTTTAG----------ATAGTTAAATTTTTCATTTTTGAAT---TCAAATGACATTTGGAA----------------------TTTTTTTTATACTTCTAT----------------ATATATTT---------ATATTATTTGATTCTATATCATAATCATATATTTCTAATTAGGA----ATGATTAGTTCTAACTAATGAGACATTCTCCGC--------------TTTCATTCATAAAGATG----------------------------TAATGTAAAGTAAATAAACCGT-------------AAAGTAAAGGCGAAAATTAAGACGAC-AAAAAAAGAATCGACCGTTCAACTATTCAAAATTGCATTGGAAAGCTGACAGGGGGA----TATATATATCTCAGATATATATTCATCTATATTGAATTGGGGATACAGAAATGATAAAATCATATTGGATTGGACCAAAT-----GGGGGTCTCCTAT-----AGAAGATAGATAAGAAATC-----AAAAAAAGAAAACACTTT-TTCAAGATAGGAATCAGTATCTAATGCATTCAACGATTTCAGT------AT----AAAGGAAAGAAAAAAAGCAACGACATCACAATGAAATTTTAATCTCAAA----CCAAAAGGAA-GGGGATATGGCGAAATCGGTAGACGCTACGGACTT-AATTGAATTGAGCCTTGGTATGGAAACTCACTAAGTGATAACTTTCAAATTCAGAGAAACCCTGGAATTAATAAA-AAGGGGCAATCCTGAGCCAAATCCCGTTTTCCGAAACCAAA--GGTTC----------AGAAAGTGAAAAGGGGATAGGTGCAGAGACTCAACGGAAGCTGTTCTAACAAATGGAGTTGGCTGCATTAGTAGAGAAATCTTTCCATCTAAAATTCCGAAAGGGTAAAGTGAAGGATAAACG-----------TATATATACGTATTGAATACTATGT----CAAATGATTAATGACGACTCGACTGAATCTGTA-TTTTTTATATG-AAAACGGAAGAATTGGTGTGAATAGATTCCACATTGAAGAAAGAATCGAATATTCATTGATCAAACGATTCACTCCATAGTCCGATAGATCTCTTCAAGAATTGATTAATCGGACGAGAATAAAGATAGAGTCCTGTTCTACATGTCAATGTC-GGCAACAATGAAATTTATAGTAAGAGGAAAATCCGTCGACTTT-AAAAATCGTGAGGGTTCAAGTCCCTCTATCCCCAAAAAA-CATATTTGATCCCCCAACTATTTATCCTATCCC-CCTTTCGTTAGGGGTTCAAAATACCTTATTCAGTTACTCTATTCTCTTAGAAATCCATCTGGACGGAAAAGCCCTTTTCTTATCACA----AATCTTGTGTTATTTATGATAT-ACAT----AAAAATGAACATCTTTGAGCAAGAAATACCCATTTGAATGGTTTACAATCGATATAACTACTCATACTGAAACTTACAAAGTACTCTTTTTTAAGA-------TCCAAGAAA-TTCTAGTACCTAGATAAAACTTT-GTAATCCCCTTTCCTTC-----TTTTAATTGACATAACTCCCATTTTTCTC-----ATAAAATGAGGATGCTACATTGGGACTGGTCGGGATAG
Coptosperma_humblotii_KJ815345_KJ815594             TATCCA-----CCATTTTCTATTTCTATAGGAATGAAAGTGCTCTTGGCTCGACATCATTTGGTAATAT---AAATAG--------TCCAGGATAGAGCTCGAGTAGAAAGTGTTAATTGATTTCTCGGAGCAAAAATCTAGGGTTAAT-GCAAATCAATAAATTGGAACAACTTCGTGAGAATATAACTTCGATAT---------------------------------AAAAATCGAAAGGATCCCATTCGAGGAAGTTTCCCATT-CAAAAGGAAAATTTGTTGGGATTAATCAAACTTTTTCGACCCAAA----GTGTATCACGTGGGAATCAAATGTC-----------------CACAAGATTCTTTGATAGAAGGAAATTCCAAAAAGGGGTATGTTGCTGCCATTTTGAAAGGATTAAGAAGGACCGAAGGAATGTCTAAACCCAATGATTGA-----TAAAGGATCTCAGAACAAGGAAACACCATTTAAATTGTCTC--------AATAAATGAGCCCGACTTAGTATCTT---------------AAGATAAGAAAT-AAA---------------AATTTTAAAGGAGACAAATAAGGGGGTAAAGACCACTCAATAAATGAAATTGCCTAACAATTTTCTTTTGAGCTATTTAAAAGTTATCTAACTTGAGTTATGAGTACGAATAATTTCTTTTTTATTTTCAGGAATGAAAAAG--------AAAAAAAAAAGACTTAAACCACAGTCTAATTGATTTGATGATTTT--ATTTTATGCACCTTTTTATGATTTACTAGAATTCA------ATACATATA-------TAAAACTTCGAATCAAATTATTTTTTTTCTCGAGCCGTACGAAGAGAAAACTTCCTATACGTTTCTAGGAGGGGTATTGTTCATCTACATCTATCTCAAT?TATGGATAGGAATTCCATAAACTATTAGAATCTTAGTTAGTAACTATTACTTCTTATCTATTCATAATCGATAAGGATCTAGAAAAGAATAAAATAGAATTTCA------------------AATAAATTATTGAATATTATAGAGCACAACGATTAATATAGCGATATAGAATTTCAATTTTTTTATCACTCG---------------ATTAAATTCGAA----------------TTATCATCTACTAT-----------------------------------------------------TAG----TATAGTAAATAGTTTTAG----------ATAGTTAAATTTTTCATTTTTGAAT---TCAAATGACATTTGGAA---------------------TTTTTTTTTATACTTCTAT----------------ATATATTT---------ATATTATTTGATTCTATATCATAATCATATATTTCTAATTAGGA----ATGATTAGTTCTAACTAATGAGACATTCTCCGC--------------TTTCATTCATAAAGATG----------------------------TAATGTAAAGTAAATAAACCGT-------------AAAGTAAAGGCGAAAATTAAGACGAC-AAAAAAAGAATCGACCGTTCAACTATTCAAAATTGCATTGGAAAGCTGACAGGGAGA----TATATATATCTAAGATATATATTCATCTATATTGAATTGGGGATACAGAAATGATAAAATCATATTGGATTGGACCAAAT-----GGGGGTCTCCTAT-----AGAAGATAGATAAGAAATC---AAAAAAAAAGAAAACACTTT-TTCAAGATAGGAATCAGTATCTAATGCATTCAACGATTTCAGT------AT----AAAGGAAAGAAAAAAAGCAACGACATCACAATGAAATTTGAATCTCAAA----CCAAAAGGAA-GGGGATATGGCGAAATCGGTAGACGCTACGGACTT-AATTGAATTGAGCCTTGGTATGGAAACTCACTAAGTGATAACTTTCAAATTCAGAGAAACCCTGGAATTAATAAA-AAGGGGCAATCCTGAGCCAAATCCCGTTTTCCGAAACCAAA--GGTTC----------AGAAAGTGAAAAGGGGATAGGTGCAGAGACTCAACGGAAGCTGTTCTAACAAATGGAGTTGGCTGCATTAGTAGAGAAATCTTTCCATCTAAAATTCCGAAAGGGTAAAGTGAAGGATAAACG-----------TATATATACGTATTGAATACTATGT----CAAATGATTAATGACGACTCGACTGAATCTGTA-TTTTTTATATG-AAAACGGAAGAATTGGTGTGAATAGATTCCACATTGAAGAAAGAATCGAATATTCATTGATCAAATGATTCACTCCATAGTCTGATAGATCTTTTCAAGAATTGATTAATCGGACGAGAATAAAGATAGAGTCCTGTTCTACATGTCAATGTC-GGCAACAATGAAATTTATAGTAAGAGGAAAATCCGTCGACTTT-AAAAATCGTGAGGGTTCAAGTCCCTCTATCCCCAAAAAA-CATATTTGATCCCCCAACTATTTATCCTATCCC-CCCTTCGTTAGCGGTTCAAAATACCTTATTCAGTTACTCTATTCTCTTAGAAATCGATCTGGACGGAAAGGCCCTTTTCTTATCACA----AATCTTGTGTTATTTATGATAT-ACAT----AAAAATGAACATCTTTGAGCAAGAAATACCCATTTGAATGGTTTACAATCGATATAACTACTCATACTGAAACTTACAAAGTACTCTTTTTTAAGA-------TCCAAGAAA-TTCTAGTACCCAGATAAAACTTT-GTAATCCCCTTTCCTTC-----TTTTA????????????????????????-----??????????????????????????????????????
Coptosperma_littorale_KM592190_KM592097             TATCCA-----CCATTTTCTATTTCTATAGGAATGAAAGTGYTCTTGGCTCGACATCATTTGGTAATAT---AAATAG--------TCCAGGATAGAGCTCGAGTAGAAAGTGTTAATTGATTTCTCGGAGCAAAAATCTAGGGTTAAT-GCAAATCAATAAATTGGAACAACTTCGTGAGAATATAACTTCGATAT---------------------------------AAAAATCGAAAGGATCCCATTCGAGGAAGTTTCCCATT-CAAAAGGAAAATTTGTTGGGATTAATCAAACTTTTTCGACCCAAA----GTGTATTACGCGGGAATCAAATGTC-----------------CACAAGATTCTTTGATAGAAGGAAATTCCAAAAAGGGGTATGTTGCTGCCATTTTGAAAGGATTAAGAAGGACCGAAGGAATGTCTAAACCCAATGATTGA-----TAAAGGATCTCAGAACAAGGAAACACCATTTAAATTGTCTC--------AATAAATGAGCCCGACTTAGTATCTT---------------AAGATAAGAAAT-AAA---------------AATTTTAAAGGAGACAAATAAGGGGGTAAAGACCACTCAATAAATGAAATTGCCTAACAATTTTCTTTTGAGCTATTTAAAAGTTATCTAACTTGAGTTATGAGTACGAATGATTTCTTTTTTATTTTCAGGAATGAAAAGA-------AAAAAAAAAAAGACTTAAACCACAGTCTAATTGATTTGATGATTTT--ATTTTATGCACCTTTTTATGATTTACTAGAATTCA------ATACATATA-------TAAAACTTCGAATCAAATTA-TTTTTTTCTCGAGCCGTACGAAGAGAAAACTTCCTATACGTTTCTAGGAGGGGTATTGTTCATCTACATCTATCTCAAT?TATGGATAGGAATTCCATAAACTATTAGAATCTTAGTTAGTAACTATTACTTCTTATCTATTCATAATCGATAAGGATCTAGAAAAGAATAAAATAGAATTTCA------------------AATAAATTATTGAATATTATAGAGCACAACGATTAATATAGCGATATAGAATTTCAATTTTTTTATCACTCG---------------ATTAAATTCGAA----------------TTATCATCTACTAT-----------------------------------------------------TAG----TATAGTAAATAGTTTTAG----------ATAGTTAAATTTTTCATTTTTGAAT---TCAAATGACATTTGGAA---------------------TTTTTTTTTATACTTCTAT----------------ATATATTT---------ATATTATTTGATTCTATATCATAATCATATATTTCTAATTAGGA----ATGATTAGTTCTAACTAATGAGACATTCTCCGC--------------TTTCATTCAT----ATG----------------------------TAATGTAAAGTAAATAAACCGT-------------AAAGTAAAGGCGAAAATTAAGACGAC-AAAAAAAGAATCGACCGTTCAACTATTCAAAATTGCATTGGAAAGCTGACAGGGGGA----TATATATATCTAAGATATATATTCATCTATATTGAATTGGGGATACAGAAATGATAAAATCATATTGGATTGGACCAAAT-----GGGGGTCTCCTAT-----AGAAGATAGATAAGAAATC---AAAAAAAACGAAAACACTTT-TTCAAGATAGGAATCAGTATCTAATGCATTCAACGATTTCAGT------AT----AAGGGAAAGAAAAAAAGCAACGACATCACAATGAAATTTGAATCTCAAA----CCAAAAGGAA-GGGGATATGGCGAAATCGGTAGACGCTACGGACTT-AATTGAATTGAGCCTTGGTATGGAAACTCACTAAGTGATAACTTTCAAATTCAGAGAAACCCTGGAATTAATAAA-AAGGGGCAATCCTGAGCCAAATCCCGTTTTCCGAAACCAAA--GGTTC----------AGAAAGTGAAAAGGGGATAGGTGCAGAGACTCAACGGAAGCTGTTCTAACAAATGGAGTTGGCTACATTAGTAGAGAAATCTTTCCATCTAAAATTCCGAAAGGGTAAAGTGAAGGATAAACG-----------TATATATACGTATTGAATACTATGT----CAAATGATTAATGACGACTCGACTGAATCTGTA-TTTTTTATATG-AAAACGGAAGAATTGGTGTGAATAGATTCCACATTGAAGAAAGAATCGAATATTCATTGATCAAATGATTCACTCCATAGTCTGATAGATCTTTTCAAGAATTGATTAATCGGACGAGAATAAAGATAGAGTCCTGTTCTACATGTCAATGTC-GGCAACAATGAAATTTATAGTAAGAGGAAAATCCGTCGACTTT-AAAAATCGTGAGGGTTCAAGTCCCTCTATCCCCAAAAAA-CATATTTGATCCCCCAACTATTTATCCTATCCC-CCTTTCGTTAGCGGTTCAAAATACCTTATTCAGTTACTCTATTCTCTTAGAAATCGATCTGGACGGAAAAGCCCTTTTCTTATCACA----AATCTTGTGTTATTTATGATAT-ACAT----AAAAATGAACATCTTTGAGCAAGAAATACCCATTTGAATGGTTTACAATCGATATAACTACTCATACTGAAACTTACAAAGTACTCTTTTCTAAGA-------TCCAAGAAA-TTCTAGTACCTAGATAAAACTTT-GTAATCCCCTTTCCTTC-----TTTTAATTGACATAACTCCCATTTTTCTC-----ATAAAATGAGGATGCTACATTGGGACTGGTCGGGATAG
Coptosperma_madagascariense_KM592191_KM592098       TATCCA-----CCATTTTCTATTTCTATAGGAATGAAAGTGTTCTTGGCTCGACATCATTTGGTAATAT---AAATAG--------TCCAGGATAGAGCTCGAGTAGAAAGTGTTAATTGATTTCTCGGAGCAAAAATCTAGGGTTAAT-GCAAATCAATAAATTGGAACAACTTCGTGAGAATATAACTTCGATAT---------------------------------AAAAATCGAAAGGATCCCATTCGAGGAAGTTTCCCATT-CAAAAGGAAAATTTGTTGGGATTAATCAAACTTTTTCGACCCAAA----GTGTATCACGCGGGAATCAAATGTC-----------------CACAAGATTCTTTGATAGAAGGAAATTCCAAAAAGGGGTATGTTGCTGCCATTTTGAAAGGATTAAGAAGGACCGAAGGAATGTCTAAACCCAATGATTGA-----TAAAGGATCTCAGAACAAGGAAACACCATTTAAATTGTCTC--------AATAAATGAGCCCGACTTAGTATCTT---------------AAGATAAGAAAT-AAA---------------AATTTTAAAGGAGACAAATAAGGGGGTAAAGACCACTCAATAAATGAAATTGCCTAACAATTTTCTTTTGAGCTATTTAAAAGTTATCTAACTTGAGTTATGAGTACGAACGATTTCTTTTTTATTTTCAGGAATGAAAAAG----------AAAAAAAAGACTTAAACCACAGTCTAATTGATTTGATG-------ATTTTATGCACCTTTTTATGATTTACTAGAACTCA------ATACATATA-------TAAAACTTCGAATCAAATTA-TTTTTTTCTCGAGCCGTACGAAGAGAAAACTTCCTATACGTTTCTAGGAGGGGTATTGTTCATCTACATCTATCTCAAT?TATGGATAGGAATTCCATAAACTATTAGAATCTTAGTTAGTAACTATTACTTCTTATCTATTCATAATCGATAAGGATCTAGAAAAGAATAAAATAGAATTTCA------------------AAAAAATTATTGAATATTATAGAGCACAACGATTAATATAGCGATATAGAATTTCAA-TTTTTTATCACTCG---------------ATTAAATTCGAA----------------TTATCATCTACTAT-----------------------------------------------------TAG----TATAGTAAATAGTTTTAG----------ATAGTTAAATTTTTCATTTTTGAAT---TCAAATGACATTTGGAA---------------------TTTTTTTTTATACTTCTAT----------------ATATATTT---------ATATTATTTGATTCTATATCATAATCATATATTTCTAATTAGGA----ATGATTAGTTCTAACTAATGAGACATTCTCCGC--------------TTTCATTCATAAAGATG----------------------------TAATGTAAAGTAAATAAACCGT-------------AAAGTAAAGGCGAAAATTAAGACGAC-AAAAAAAGAATCGACCGTTCAACTATTCAAAATTGCATTGGAAAGCTGACAGGGAGA----TATATATATCTAAGATATATATTCATCTATATTGAATTGGGGATACAGAAATGATAAAATCATATTGGATTGGACCAAAT-----GGGGGTCTCCTAT-----AGAAGATAGATAAGAAATC----AAAAAAAAGAAAACATTTT-TTCAAGATAGGAATCAGTATCTAATGCATTCAACGATTTCAGT------AT----AAAGGAAAGAAAAAAAGCAACGACATCACAATGAAATTTGAATCTCAAA----CCAAAAGGAA-GGGGATATGGCGAAATCGGTAGACGCTACGGACTT-AATTGAATTGAGCCTTGGTATGGAAACTCACTAAGTGATAACTTTCAAATTCAGAGAAACCCTGGAATTAATAAA-AAGGGGCAATCCTGAGCCAAATCCCGTTTTCCGAAACCAAA--GGTTC----------AGAAAGTGAAAAGGGGATAGGTGCAGAGACTCAACGGAAGCTGTTCTAACAAATGGAGTTGGCTGCATTAGTAGAGAAATCTTTCCATCTAAAATTCCGAAAGGGTAAAGTGAAGGATAAACG-----------TATATATACGTATTGAATACTATGT----CAAATGATTAATGACGACTCGACTGAATCTGTA-TTTTTTATATG-GAAACGGAAGAATTGGTGTGACTAGATTCCACATTGAAGAAAGAATCGAATAATCATTGATCAAATGATTCACTCCATAGTCTGATAGATCTTTTCAAGAATTGATTAATCGGACGAGAATAAAGATAGAGTCCTGTTCTACATGTCAATGTC-GGCAACAATGAAATTTATAGTAAGAGGAAAATCCGTCGACTTT-AAAAATCGTGAGGGTTCAAGTCCCTCTATCCCCAAAAAA-CATATTTGATCCCCCAACTATTTATCCTATCCC-CCTTTCGTTAGCGGTTCAAAATACCTTATTCAGTTACTCTATTCTCTTAGAAATCGATCTGGACGGAAAAGCCCTTTTCTTATCACA----AATCTTGTGTTATTTATGATAT-ACAT----AAAAATGAACATCTTTGAGCAAGAAATACCCATTTGAATGGTTTACAATCGATATAACTACTCATACTGAAACTTACAAAGTACTCTTTTTTAAGA-------TCCAAGAAA-TTCTAGTACCTAGATAAAACTTT-GTAATCCCCTTTCCTTC-----TTTTAATTGACATAACTCCCATTTTTCTC-----ATAAAATGAGGATGCTACATTGGGACTGGTCGGGATAG
Coptosperma_madagascariense_KJ815347_KJ815596       TATCCA-----CCATTTTCTATTTCTATAGGAATGAAAGTGTTCTTGGCTCGACATCATTTGGTAATAT---AAATAG--------TCCAGGATAGAGCTCGAGTAGAAAGTGTTAATTGATTTCTCGGAGCAAAAATCTAGGGTTAAT-GCAAATCAATAAATTGGAACAACTTCGTGAGAATATAACTTCGATAG---------------------------------AAAAATCGAAAGGATCCCATTCGAGGAAGTTTCCCATT-CAAAAGGAAAATTTGTTGGGATTAATCAAACTTTTTCGACCCAAA----GTGTATCACGCGGGAATCAAATGTC-----------------CACAAGATTCTTTGATAGAAGGAAATTCCAAAAAGGGGTATGTTGCTGCCATTTTGAAAGGATTAAGAAGGACCGAAGGAATGTCTAAACCCAATGATTGA-----TAAAGGATCTCAGAACAAGGAAACACCATTTAAATTGTCTC--------AATAAATGAGCCCGACTTAGTATCTT---------------AAGATAAGAAAT-AAA---------------AATTTTAAAGGAGACAAATAAGGGGGTAAAGACCACTCAATAAATGAAATTGCCTAACAATTTTCTTTTGAGCTATTTAAAAGTTATCTAACTTGAGTTATGAGTACGAATGATTTCTTTTTGATTTTCAGGAATGAAAAAG--------AAAAAAAAAAGACTTAAACCACAGTCTAATTGATTTGATGATTTT--ATTTTATGCACCTTTTTATGATTTACTAGAATTCA------ATACATATA-------TAAAACTTCGAATCAAATTA-TTTTTTTCTCGAGCCGTACGAAGAGAAAACTTCCTATACGTTTCTAGGAGGGGTATTGTTCATCTACATCTATCTCAAT????GGATAGGAATTCCATGAACTATTAGAATCTTAGTTAGTAACTATTACTTCTTATCTATTCATAATCGATAAGGATCTAGAAAAGAATAAAATAGAATTTCA------------------AATAAATTATTGAATATTATAGAGCACAACGATTAATATAGCGATATAGAATTTCAATTTTTTTATCACTCG---------------ATTAAATTCGAA----------------TTATCATCTACTAT-------TAGTATAGTAAATAGTTTT-AGAT----AGTTA-----------AATAG----TATAGTAAATAGTTTTAG----------ATAGTTAAATTTTTCATTTTTGAAT---TCAAATGACATTTGGAA---------------------TTTTTTTTTATACTTCTAT----------------ATATATTT---------ATATTATTTGATTCTATATCATAATCATATATTTCTAATTAGGA----ATGATTAGTTCTAACTAATGAGACATTCTCCGC--------------TTTCATTCATAAAGATG----------------------------TAATGTAAAGTAAATAAACCGT-------------AAAGTAAAGGCGAAAATTAAGACGAC-AAAAAAAGAATCGACCGTTCAACTATTCAAAATTGCATTGGAAAGCTGACAGGGAGA----TATATATATCTAAGATATATATTCATCTATATTGAATTGGGGATACAGAAATGATAAAATCATATTGGATTGGACCAAAT-----GGGGGTCTCCTAT-----AGAAGATAGATAAGAAATC--AAAAAAAAAAGAAAACACTTT-TTCAAGATAGGAATCAGTATCTAATGCATTCAACGATTTCAGT------AT----AAAGGAAAGAAAAAAAGCAACGACATCACAATGAAATTTGAATCTCAAA----CCAAAAGGAA-GGGGATATGGCGAAATCGGTAGACGCTACGGACTT-AATTGAATTGAGCCTTGGTATGGAAACTCACTAAGTGATAACTTTCAAATTCAGAGAAACCCTGGAATTAATAAA-AAGGGGCAATCCTGAGCCAAATCCCGTTTTCCGAAACCAAA--GGTTC----------AGAAAGTGAAAAGGGGATAGGTGCAGAGACTCAACGGAAGCTGTTCTAACAAATGGAGTTGGCTGCATTAGTAGAGAAATCTTTCCATCTAAAATTCCGAAAGGGTAAAGTGAAGGATAAACA-----------TATATATACGTATTGAATACTATGT----CAAATGATTAATGACGACTCGACTGAATCTGTA-TTTTTTATATG-AAAACGGAAGAATTGGTGTGAATAGATTCCACATTGAAGAAAGAATCGAATATTCATTGATCAAATGATTCACTCCATAGTCTGATAGATCTTTTCAAGAATTGATTAATCGGACGAGAATAAAGATAGAGTCCTGTTCTACATGTCAATGTC-GGCAACAATGAAATTTATAGTAAGAGGAAAATCCGTCGACTTT-AAAAATCGTGAGGGTTCAAGTCCCTCTATCCCCAAAAAA-CATATTTGATCCCCCAACTATTTATCCTATCCC-CCTTTCGTTAGCGGTTCAAAATACCTTATTCAGTTACTCTATTCTCTTAGAAATCGATCTGGACGGAAAAGCCCTTTTCTTATCACA----AATCTTGTGTTATTTATGATAT-ACAT----AAAAATGAACATCTTTGAGCAAGAAATACCCATTTGAATGGTTTACAATCGATATAACTACTCATACTGAAACTTACAAAGTACTCTTTTTTAAGA-------TCCAAGAAA-TTCTAGTACCTAGATAAAACTTT-GTAATCCCCTTTCCTTC-----TTTTAATTGACATAACTCCCATTTTTCTC-----ATAAAATGAGGATGCTACATTGGGACTGGTCGGGATAG
Coptosperma_mitochondrioides_KJ815348_KJ815597      TATCCA-----CCATTTTCTATTTCTATAGGAATGAAAGTGTTCTTGGCTCGACATCATTTGGTAATAT---AAATAG--------TCCAGGATAGAGCTCGAGTAGAAAGTGTTAATTGATTTCTCGGAGCAAAAATCTAGGGTTAAT-GCAAATCAATAAATTGGAACAACTTCGTGAGAATATAACTTCGATAT---------------------------------AAAAATCGAAAGGATCCCATTCGAGGAAATTTCCCATT-CAAAAGGAAAATTTGTTGGGATTAATCAAACTTTTTCGACCCAAA----GTGTATCACGCGGGAATCAAATGTC-----------------CACAAGATTCTTTGATAGAAGGAAATTCCAAAAAGGGGTATGTTGCTGCCATTTTGAAAGGATTAAGAAGGACCGAAGGAATGTCTAAACCCAATGATTGA-----TAAAGGATCTCAGAACAAGGAAACACCATTTAAATTGTCTC--------AATAAATGAGCCCGACTTAGTATCTT---------------AAGATAAGAAAT-AAA---------------AATTTGAAAGGAGACAAATAAGGGGGTAAAGACCACTCAATAAATGAAATTGCCTAACAATTTTCTTTTGAGCTATTTAAAAGTTATCTAACTTGAGTTATGAGTACGAATGATTTCTTTTTTATTTTCAGGAATGAAAAAG--------AAAAAAAAAAGACTTAAACCACAGTCTAATTGATTTGATGATTTT--ATTTTATGCACCTTTTTATGATTTACTAGAATTCA------ATACATATA-------TAAAACTTCGAATCAAATTA-TTTTTTTCTCGAGCCGTACGAAGAGAAAACTTCCTATACGTTTCTAGGAGGGGTATTGTTCATCTACATCTATCTCAAT?TATGGATAGGAATTCCATAAACTATTAGAATCTTAGTTAGTAACTATTACTTCTTATCTATTCATAATCGATAAGGATCTAGAAAAGAATAAAATAGAATTTCA------------------AATAAATTATTGAATATTATAGAGCACAACGATTAATATAGCGATATAGAATTTCAATTTTTTTATCACTCG---------------ATTAAATTCGAA----------------TTATCATCTACTAT-----------------------------------------------------TAG----TATAGTAAATAGTTTTAG----------ATAGTTAAATTTTTCATTTTTGAAT---TCAAATGACATTTGGAA---------------------TTTTTTTTTATACTTCTAT----------------ATATATTT---------ATATTATTTGATTCTATATCATAATCATATATTTCTAATTAGGA----ATGATTAGTTCTAACTAATGAGACATTCTCCGC--------------TTTCATTCATAAAGATG----------------------------TAATGTAAAGTAAATAAACCGT-------------AAAGTAAAGGCGAAAATTAAGACGAC-AAAAAAAGAATCGACCGTTCAACTATTCAAAATTGCATTGGAAAGCTGACAGGGGGA----TATATATATCTAAGATATATATTCATCTATATTGAATTGGGGATACAGAAATGATAAAATCATATTGGATTGGACCAAAT-----GGGGGTCTCCTAT-----AGAAGATAGATAAGAAATC----AAAAAAAAGAAAACACTTT-TTCAAGATAGGAATCAGTATCTAATGCATTCAACGATTTCAGT------AT----AAGGGAAAGAAAAAAAGCAACGACATCACAATGAAATTTGAATCTCAAA----CCAAAAGGAA-GGGGATATGGCGAAATCGGTAGACGCTACGGACTT-AATTGAATTGAGCCTTGGTATGGAAACTCACTAAGTGATAACTTTCAAATTCAGAGAAACCCTGGAATTAATAAA-AAGGGGCAATCCTGAGCCAAATCCCGTTTTCCGAAACCAAA--GGTTC----------AGAAAGTGAAAAGGGGATAGGTGCAGAGACTCAACGGAAGCTGTTCTAACAAATGGAGTTGGCTGCATTAGTAGAGAAATCTTTCCATCTAAAATTCCGAAAGGGTAAAGTGAAGGATAAACG-----------TATATATACGTATTGAATACTATGT----CAAATGATTAATGACGACTCGACTGAATCTGTA-TTTTTTATATG-AAAACGGAAGAATTGGTGTGAATAGATTCCACATTGAAGAAAGAATCGAATATTCATTGATCAAATGATTCACTCCATAGTCTGATAGATCTTTTCAAGAATTGATTAATCGGACGAGAATAAAGATAGAGTCCTGTTCTACATGTCAATGTC-GGCAACAATGAAATTTATAGTAAGAGGAAAATCCGTCGACTTT-AAAAATCGTGAGGGTTCAAGTCCCTCTATCCCCAAAAAA-CATATTGGATCCCCCAACTATTTATCCTATCCC-CCTTTCGTTAGCGGTTCAAAATACCTTATTCAGTTACTCTATTCTCTTAGAAATCGATCTGGACGGAAAAGCCCTTTTCTTATCACA----AATCTTGTGTTATTTATGATAT-ACAT----AAAAATGAACATCTTTGAGCAAGAAATACCCATTTGAATGGTTTACAATCGATATAACTACTCATACTGAAACTTACAAAGTACTCTTTTTTAAGA-------TCCAAGAAA-TTCTAGTACCTAGATAAAACTTT-GTAATCCCCTTTCCTTC-----TTTTAATTGACATAACTCCCATTTTTCTC-----ATAAAATGAGGATGCTACATTGGGACTGGTCGGGA???
Coptosperma_nigrescens_KM592192_KM592099            TATCCA-----CCATTTTCTATTTCTATAGGAATGAAAGTGTTCTTGGCTCGACATCATTTGGTAATAT---AAATAG--------TCCAGGATAGAGCTCGAGTAGAAAGTGTTAATTGATTTCTCGGAGCAAAAATCTAGGGTTAAT-GCAAATCAATAAATTGGAACAACTTCGTGAGAATATAACTTCGATAG---------------------------------AAAAATCGAAAGGATCCCATTCGAGGAAGTTTCCCATT-CAAAAGGAAAATTTGTTGGGATTAATCAAACTTTTTCGACCAAAA----GTGTATCACGCGGGAATCAAATGTC-----------------CACAAGATTCTTTGATAGAAGGAAATTCCAAAAAGGGGTATGTTGCTGCCATTTTGAAAGGATTAAGAAGGACCGAAGGAATGTCTAAACCCAATGATTGA-----TAAAGGATCTCAGAACAAGGAAACACCATTTTAATTGTCTC--------AATAAATGAGCCCGACTTAGTATCTT---------------AAGATAAGAAAT-AAA---------------AATTTTAAAGGAGACAAATAAGGGGGTAAAGACCACTCAATAAATGAAATTGCCTAACAATTTTCTTTTGAGCTATTTAAAAGTTATCTAACTTGAGTTATGAGTACGAATGATTTCTTTTTGATTTTCAGGAATGAAAAAG---------AAAAAAAAAGACTTAAACCACAGTCTAATTGATTTGATGATTTT--ATTTTATGCACCTTTTTATGATTTACTAGAATTCA------ATACATATA-------TAAAACTTCGAATCAAATTA-TTTTTTTCTCGAGCCGTACGAAGAGAAAACTTCCTATACGTTTCTAGGAGGGGTATTGTTCATCTACATCTATCTCAAT?TATGGATAGGAATTCCATAAACTATTAGAATCTTAGTTAGTAACTATTACTTCTTATCTATTCATAATCGATAAGGATCTAGAAAAGAATAAAATAGAATTTCA------------------AATAAATTATTGAATATTATAGAGCACAACGATTAATATAGCGATATAGAATTTCAATTTTTTTATCACTCG---------------ATTAAATTCGAA----------------TTATCATCTACTAT-----------------------------------------------------TAG----TATAGTAAATAGTTTTAG----------ATAGTTAAATTTTTCATTTTTGAAT---TCAAATGACATTTGGAA---------------------TTTTTTTTTATACTTCTAT----------------ATATATTT---------ATATTATTTGATTCTATATCATAATCATATATTTCTAATTAGGA----ATGATTAGTTCTAACTAATGAGACATTCTCCGC--------------TTTCATTCATAAAGATG----------------------------TAATGTAAAGTAAATAAACCGT-------------AAAGTAAAGGCGAAAATTAAGACGAC-AAAAAAAGAATCGACCGTTCAACTATTCAAAATTGCATTGGAAAGCTGACAGGGAGA----TATATATATCTAAGATATATATTCATCTATATTGAATTGGGGATACAGAAATGATAAAATCATATTGGATTGGACCAAAT-----GGGGGTCTCCTAT-----AGAAGATAGATAAGAAATC--AAAAAAAAAAGAAAACACTTT-TTCAAGATAGGAATCAGTATCTAATGCATTCAACGATTTCAGT------AT----AAAGGAAAGAAAAAAAGCAACGACATCACAATGAAATTTGAATCTCAAA----CCAAAAGGAA-GGGGATATGGCGAAATCGGTAGACGCTACGGACTT-AATTGAATTGAGCCTTGGTATGGAAACTCACTAAGTGATAACTTTCAAATTCAGAGAAACCCTGGAATTAATAAA-AAGGGGCAATCCTGAGCCAAATCCCGTTTTCCGAAACCAAA--GGTTC----------AGAAAGTGAAAAGGGGATAGGTGCAGAGACTCAACGGAAGCTGTTCTAACAAATGGAGTTAGCTGCATTAGTAGAGAAATCTTTCCATCTAAAATTCCGAAAGGGTAAAGTGAAGGATAAACG-----------TATATATACGTATTGAATACTATGT----CAAATGATTAATGACGACTCGACTGAATCTGTA-TTTTTTATATG-AAAACGGAAGAATTGGTGTGAATAGATTCCACATTGAAGAAAGAATCGAATATTCATTGATCAAATGATTCACTCCATAGTCTGATAGATCTTTTCAAGAATTGATTAATCGGACGAGAATAAAGATAGAGTCCTGTTCTACATGTCAATGTC-GGCAACAATGAAATTTATAGTAAGAGGAAAATCCGTCGACTTT-AAAAATCGTGAGGGTTCAAGTCCCTCTATCCCCAAAAAA-CATATTTGATCCCCCAACTATTTATCCTATCCC-CCTTTCGTTAGCGGTTCAAAATACCTTATTCAGTTACTCTATTCTCTTAGAAATCGATCTGGACGGAAAAGCCCTTTTCTTATCACA----AATCTTGTGTTATTTATGATAT-ACAT----AAAAATGAACATCTTTGAGCAAGAAATACCCATTTGAATGGTTTACAATCGATATAACTACTCATACTGAAACTTACAAAGTACTCTTTTTTAAGA-------TCCAAGAAA-TTCTAGTACCTAGATAAAACTTT-GTAATCCCCTTTCCTTC-----TTTTAATTGACATAACTCCCATTTTTCTC-----ATAAAATGAGGATGCTACATTGGGACTGGTCGGGATAG
Coptosperma_nigrescens_KM592193_KM592100            TATCCA-----CCATTTTCTATTTCTATAGGAATGAAAGTGTTCTTGGCTCGACATCATTTGGTAATAT---AAATAG--------TCCAGGATAGAGCTCGAGTAGAAAGTGTTAATTGATTTCTCGGAGCAAAAATCTAGGGTTAAT-GCAAATCAATAAATTGGAACAACTTCGTGAGAATATAACTTCGATAG---------------------------------AAAAATCGAAAGGATCCCATTCGAGGAAGTTTCCCATT-CAAAAGGAAAATTTGTTGGGATTAATCAAACTTTTTCGACCCAAA----GTGTATCACGCGGGAATCAAATGTC-----------------CACAAGATTCTTTGATAGAAGGAAATTCCAAAAAGGGGTATGTTGCTGCCATTTTGAAAGGATTAAGAAGGACCGAAGGAATGTCTAAACCCAATGATTGA-----TAAAGGATCTCAGAACAAGGAAACACCATTTAAATTGTCTC--------AATAAATGAGCCCGACTTAGTATCTT---------------AAGATAAGAAAT-AAA---------------AATTTTAAAGGAGACAAATAAGGGGGTAAAGACCACTCAATAAATGAAATTGCCTAACAATTTTCTTTTGAGCTATTTAAAAGTTATCTAACTTGAGTTATGAGTACGAATGATTTCTTTTTGATTTTCAGGAATGAAAAAG--------AAAAAAAAAAGACTTAAACCACAGTCTAATTGATTTGATGATTTT--ATTTTATGCACCTTTTTATGATTTACTAGAATTCA------ATACATATA-------TAAAACTTCGAATCAAATTA-TTTTTTTCTCGAGCCGTACGAAGAGAAAACTTCCTATACGTTTCTAGGAGGGGTATTGTTCATCTACATCTATCTCAAT?TATGGATAGGAATTCCATGAACTATTAGAATCTTAGTTAGTAACTATTACTTCTTATCTATTCATAATCGATAAGGATCTAGAAAAGAATAAAATAGAATTTCA------------------AATAAATTATTGAATATTATAGAGCACAACGATTAATATAGCGATATAGAATTTCAATTTTTTTATCACTCG---------------ATTAAATTCGAA----------------TTATCATCTACTAT-----------------------------------------------------TAG----TATAGTAAATAGTTTTAG----------ATAGTTAAATTTTTCATTTTTGAAT---TCAAATGACATTTGGAA---------------------TTTTTTTTTATACTTCTAT----------------ATATATTT---------ATATTATTTGATTCCATATCATAATCATATATTTCTAATTAGGA----ATGATTAGTTCTAACTAATGAGACATTCTCCGC--------------TTTCATTCATAAAGATG----------------------------TAATGTAAAGTAAATAAACCGT-------------AAAGTAAAGGCGAAAATTAAGACGAC-AAAAAAAGAATCGACCGTTCAACTATTCAAAATTGCATTGAAAAGCTGACAGGGAGA----TATATATATCTAAGATATATATTCATCTATATTGAATTGGGGATACAGAAATGATAAAATCATATTGGATTGGACCAAAT-----GGGGGTCTCCTAT-----AGAAGATAGATAAGAAATC--AAAAAAAAAAGAAAACACTTT-TTCAAGATAGGAATCAGTATCTAATGCATTCAACGATTTCAGT------AT----AAAGGAAAGAAAAAAAGCAACGACATCACAATGAAATTTGAATCTCAAA----CCAAAAGGAA-GGGGATATGGCGAAATCGGTAGACGCTACGGACTT-AATTGAATTGAGCCTTGGTATGGAAACTCACTAAGTGATAACTTTCAAATTCAGAGAAACCCTGGAATTAATAAA-AAGGGGCAATCCTGAGCCAAATCCCGTTTTCCGAAACCAAA--GGTTC----------AGAAAGTGAAAAGGGGATAGGTGCAGAGACTCAACGGAAGCTGTTCTAACAAATGGAGTTGGCTGCATTAGTAGAGAAATCTTTCCATCTAAAATTCCGAAAGGGTAAAGTGAAGGATAAACA-----------TATATATACGTATTGAATACTATGT----CAAATGATTAATGACGACTCGACTGAATCTGTA-TTTTTTATATG-AAAACGGAAGAATTGGTGTGAATAGATTCCACATTGAAGAAAGAATCGAATATTCATTGATCAAATGATTCACTCCATAGTCTGATAGATCTTTTCAAGAATTGATTAATCGGACGAGAATAAAGATAGAGTCCTGTTCTACATGTCAATGTC-GGCAACAATGAAATTTATAGTAAGAGGAAAATCCGTCGACTTT-AAAAATCGTGAGGGTTCAAGTCCCTCTATCCCCAAAAAA-CATATTTGATCCCCCAACTATTTATCCTATCCC-CCTTTCGTTAGCGGTTCAAAATACCTTATTCAGTTACTCTATTCTCTTAGAAATCGATCTGGACGGAAAAGCCCTTTTCTTATCACA----AATCTTGTGTTATTTATGATAT-ACAT----AAAAATGAACATCTTTGAGCAAGAAATACCCATTTGAATGGTTTACAATCGATATAACTACTCATACTGAAACTTACAAAGTACTCTTTTTTAAGA-------TCCAAGAAA-TTCTAGTACCTAGATAAAACTTT-GTAATCCCCTTTCCTTC-----TTTTAATTGACATAACTCCCATTTTTCTC-----ATAAAATGAGGATGCTACATTGGGACTGGTCGGGATAG
Coptosperma_peteri_KM592201_KM592108                TATCCA-----CCATTTTATATTTCTATAGGAATGAAAGTGCTCTTGGCTCGACATCATTTGGTAATAT---AAATAG--------TCCAGGATAGAGCTCGAGTAGAAAGTGTTAATTGATTTCTCGGAGCAAAAATCTAGGGTTAAT-GCAAATCAATAAATTGGAACAACTTCGTGAGAATATAACTTCGATAT---------------------------------AAAAATCGAAAGGATTCCATTCGAGGAAGTTTCCCATT-CAAAAGGAAAATTTGTTGGGATTAATCAAACTTTTTCGACCCAAA----GTGTATCATGCGGGAATCAAATGTC-----------------CACAAGATTCTTTGATAGAAGGAAATTCTAAAAAGGGGTATGTTGCTGCCATTTTGAAAGGATTAAGAAGGACCGAAGGAATGTCTAAACCCAATGATTGA-----TAAAGGATCTCAGAACAAGGAAACACCATTTAAATTGTCTC--------AATAAATGAGCCCGACTTAGTATCTT---------------AAGATAAGAAAT-AAA---------------AATTTTAAAGGAGACAAATAAGGGGGTAAAGACCACTCAATAAATGAAATTGCCTAACAATTTTCTTTTGAGCTATTTAAAAGTTATCTAACTTGAGTTATGAGTACGAATCATTTCTTTTTTATTTTCAGGAATGAAAAAG----------AAAAAAAAGACTTAAACCACAGTCTAATTGATTTGATG-------ATTTTATGCACCTTTTTATGATTTACTAGAATTCA------ATACATATA-------TAAAACTTCGAATCAAATTA-TTTTTTTCTCGAGCCGTACGAAGAGAAAACTTCCTATACGTTTCTAGGAGGGGTATTGTTCATCTACATCTATCTCAAT?TATCGATAGGAATTCCATAAACTATTAGAATCTTAGTTAGTAACTATTACTTCTTATCTATTCATAATCGATAAGGATCTAGAAAAGAATAAAATAGAATTTCA------------------AATAAATTATTGAATATTATAGAGCACAACGATTAATATAACGATATAGAATTTCAATTTTTTTATCACTCG---------------ATTAAATTCGAA----------------TTATCATCTACTAT------ATAGTATAGTAAATAGTTT--------------------------TATAG----TATAGTAAAGAGTTTTAG----------ATAGTTAAATTTTTCATTTTTGAAT---TCAAATGACATTTGGAA---------------------TTTTTTTTTATACTTCTAT----------------ATATATTT---------ATATTATTTGATTCTATATCATAATCATATATTTCTAATTAGGA----ATGATTAGTTCTAACTAATGAGACATTCTCCGC--------------TTTCATTCATAAAGATG----------------------------TAATGTAAAGTAAATAAACCGT-------------AAAGTAAAGGCGAAAATTAAGACAAC-AAAAAAAGAATCGACCGTTCAACTATTCAAAATTGCATTGGAAAGATGACAGGGAGA----TATATATATCTAAGATATATATTCATCTATATTGAATTGGGGATACAGAAATGATAAAATCATATTGGATTGGACCAAAT------GGGGTCTCCGAT-----AGAAGATAGATAAGAAATC-AAAAAAAAAAAGAAAACACTTT-TTCAAGATAGGAATCAGTATCTAATGCATTCAACGATTTCAGT------AT----AAAGGAAAGAAAAAAAGCAACGACATCACAATGAAATTTTAATCTCAAA----CCAAAAGGAA-GGGGATATGGCGAAATCGGTAGACGCTACGGACTT-AATTGAATTGAGCCTTGGTATGGAAACTCACTAAGTGATAACTTTCAAATTCAGAGAAACCCTGGAATTAATAAA-AAGGGGCAATCCTGAGCCAAATCCCGTTTTCCGAAAACAAA--GGTTC----------AGAAAGTGAAAAGGGGATAGGTGCAGAGACTCAACGGAAGCTGTTCTAACAAATGGAGTTGGCTGCATTAGTAGAGAAATCTTTCCATCTAAAATTCCGAAAGGGTAAAGTGAAGGATAAACG-----------TATATATACGTATTGAATACTATGT----CAAATGATTAATGACGACTCGACTGAATCTGTA-TTTTTTATATG-AAAACGGAAGAATTGGTGTGAATAGATTCCACATTGAAGAAAGAATCGAATATTCATTGATCAAATGATTCACTCCATAGTCTGATAGATCTTTTCAAGAATTGATTAATCGGACGAGAATAAAGATAGAGTCCTGTTCTACATGTCAATGTC-GGCAACAATGAAATTTATAGTAAGAGGAAAATCCGTCGACTTT-AAAAATCGTGAGGGTTCAAGTCCCTCTATCCCCAAAAAA-CATATTTGATCCCCCAACTATTTATTCTATCCC-CCTTTCGTTAGCGGTTCAAAATACCTTATTCAGTTACTCTATTCTCTTAGAAATCGATCTGGACGGAAAAGCCCTTTTCTTATCACA----AATCTTGTGTTATTTATGATAT-ACAT----AAAAATGAACATCTTTGAGCAAGAAATACCCATTTGAATGGTTTACAATCGATATAACTACTCATACTGAAACTTACAAAGTACTCTTTTTTAAGA-------TCCAAGAAA-TTCTAGTACCTAGATAAAACTTT-GTAATCCCCTTTCCTTC-----TTTTAATTGACATAACTCCCATTTTTCTC-----ATAAAATGAGGATGCTACATTGGGACTGGTCGGGATAG
Coptosperma_supra_axillare_KM592194_KM592101        TATCCA-----CCATTTTCTATTTCTATAGGAATGAAAGTGTTCTTGGCTCGACATCATTTGGTAATAT---AAATAG--------TCCAGGATAGAGCTCGAGTAGAAAGTGTTAATTGATTTCTCGGAGCAAAAATCTAGGGTTAAT-GCAAATCAATAAATTGGAACAACTTCGTGAGAATATAACTTCGATAT---------------------------------AAAAATCGAAAGGATCCCATTCGAGGAAGTTTCCCATT-CAAAAGGAAAATTTGTTGGGATTAATCAAACTTTTTCGACCCAAA----GTGTATCACGCGGGAATCAAATGTC-----------------CACAAGATTCTTTGATAGAAGGAAATTCCAAAAAGGGGTATGTTGCTGCCATTTTGAAAGGATTAAGAAGGACCGAAGGAATGTCTAAACCCAATGATTGA-----TAAAGGATCTCAGAACAAGGAAACACCATTTAAATTGTCTC--------AATAAATGAGCCCGACTTAGTATCTT---------------AAGATAAGAAAT-AAA---------------AATTTTAAAGGAGACAAATAAGGGGGTAAAGACCACTCAATAAATGAAATTGCCTAACAATTTTCTTTTGAGCTATTTAAAAGTTATCTAACTTGAGTTATGAGTACGAATGATTTCTTTTTTATTTTCAGGAATGAAAAAG--------AAAAAAAAAAGACTTAAACCACAGTCTAATTGATTTGATGATTTT--ATTTTATGCACCTTTTTATGATTTACTAGAATTCA------ATACATATA-------TAAAACTTCGAATCAAATTA-TTTTTTTCTCGAGCCGTACGAAGAGAAAACTTCCTATACGTTTCTAGGAGGGGTATTGTTCATCTACATCTATCTCAAT?TATGGATAGGAATTCCATAAACTATTAGAATCTTAGTTAGTAACTATTACTTCTTATCTATTCATAATCGATAAGGATCTAGAAAAGAATAAAATAGAATTTCA------------------AATAAATTATTGAATATTATAGAGCACAACGATTAATATAGCGATATAGAATTTCAATTTTTTTATCACTCG---------------ATTAAATTCGAA----------------TTATCATCTACTAT-----------------------------------------------------TAG----TATAGTAAATAGTTTTAG----------ATAGTTAAATTTTTCATTTTTGAAT---TCAAATGACATTTGGAA---------------------TTTTTTTTTATACTTCTAT----------------ATATATTT---------ATATTATTTGATTCTATATCATAATCATATATTTCTAATTAGGA----ATGATTAGTTCTAACTAATGAGACATTCTCCGC--------------TTTCATTCATAAAGATG----------------------------TAATGTAAAGTAAATAAACCGT-------------AAAGTAAAGGCGAAAATTAAGACGAC-AAAAAAAGAATCGACCGTTCAACTATTCAAAATTGCATTGGAAAGCTGACAGGGAGA----TATATATATCTAAGATATATATTCATCTATATTGAATTGGGGATACAGAAATGATAAAATCATATTGGATTGGACCAAAT-----GGGGGTCTCCTAT-----AGAAGATAGATAAGAAATC----AAAAAAAAGAAAACACTTT-TTCAAGATAGGAATCAGTATCTAATGCATTCAACGATTTCAGT------AT----AAAGGAAAGAAAAAAAGCAACGACATCACAATGAAATTTGAATCTCAAA----CCAAAAGGAA-GGGGATATGGCGAAATCGGTAGACGCTACGGACTT-AATTGAATTGAGCCTTGGTATGGAAACTCACTAAGTGATAACTTTCAAATTCAGAGAAACCCTGGAATTAATAAA-AAGGGGCAATCCTGAGCCAAATCCCGTTTTCCGAAACCAAA--GGTTC----------AGAAAGTGAAAGGGGGATAGGTGCAGAGACTCAACGGAAGCTGTTCTAACAAATGGAGTTGGCTGCATTAGTAGAGAAATCTTTCCATCTAAAATTCCGAAAGGGTAAAGTGAAGGATAAACG-----------TATATATACGTATTGAATACTATGT----CAAATGATTAATGACGACTCGACTGAATCTGTA-TTTTTTATATG-AAAACGGAAGAATTGGTGTGAATAGATTCCACATTGAAGAAAGAATCGAATATTCATTGATCAAATGATTCACTCCATAGTCTGATAGATCTTTTCAAGAATTGATTAATCGGACGAGAATAAAGATAGAGTCCTGTTCTACATGTCAATGTC-GGCAACAATGAAATTTATAGTAAGAGGAAAATCCGTCGACTTT-AAAAATCGTGAGGGTTCAAGTCCCTCTATCCCCAAAAAA-CATATTTGATCCCCCAACTATTTATCCTATCCC-CCTTTCGTTAGCGGCTCAAAATACCTTATTCAGTTACTCTATTCTCTTAGAAATCGATCTGGACGGAAAAGCCCTTTTCTTATCACA----AATCTTGTGTTATTTATGATAT-ACAT----AAAAATGAACATCTTTGAGCAAGAAATACCCATTTGAATGGTTTACAATCGATATAACTACTCATACTGAAACTTACAAAGTACTCTTTTTTAAGA-------TCCAAGAAA-TTCTAGTACCTAGATAAAACTTT-GTAATCCCCTTTCCTTC-----TTTTAATTGACATAACTCCCATTTTTCTC-----ATAAAATGAGGATGCTACATTGGGACTGGTCGGGATAG
Coptosperma_sp_A_KM592199_KM592106                  TATCCA-----CCATTTTCTATTTCTATAGGAATGAAAGTGYTCTTGGCTCGATATCATTTGGTAATAT---AAATAG--------TCCAGGATAGAGCTCGAGTAGAAAGTGTTAATTGATTTCTCGGAGCAAAAATCTAGGGTTAAT-GCAAATCAATAAATTGGAACAACTTCGTGAGAATATAACTTCGATAT---------------------------------AAAAATCGAAAGGATCCCATTCGAGGAAGTTTCCCATT-CAAAAGGAAAATTTGTTGGGATTAATCAAACTTTTTCGACCCAAA----GTGTATCACGCGGGAATCAAATGTC-----------------CACAAGATTCTTTGATAGAAGGAAATTCCAAAAAGGGGTATGTTGCTGCCATTTTGAAAGAATTAAGAAGGACCGAAGGAATGTCTAAACCCAATGATTGA-----TAAAGGATCTCAGAACAAGGAAACACCATTTAAATTGTCTC--------AATAAATGAGCCCGACTTAGTATCTT---------------AAGATAAGAAAT-AAA---------------AATTTTAAAGGAGACAAATAAGGGGGTAAAGACCACTCAATAAATGAAATTGCCTAACAATTTTCTTTTGAGCTATTTAAAAGTTATCTAACTTGAGTTATGAGTACGAATGATTTCTTTTTTATTTTCAGGAATGAAAAAG--------AAAAAAAAAAGACTTAAACCACAGTCTAATTGATTTGATGATTTT--ATTTTATGCACCTTTTTATGATTTACTAGAATTCA------ATACATATA-------TAAAACTTCGAATCAAATTA-TTTTTTTCTCGAGCCGTACGAAGAGAAAACTTCCTATACGTTTCTAGGAGGGGTATTGTTCATCTACATCTATCTCAAT?TATGGATAGGAATTCCATAAACTATTAGAATCTTAGTTAGTAACTATTACTTCTTATCTATTCATAATCGATAAGGATCTAGAAAAGAATAAAATAGAATTTCA------------------AATAAATTATTGAATATTATAGAGCACAACGATTAATATAGCGATATAGAATTTCAATTTTTTTATCACTCG---------------ATTAAATTCGAA----------------TTATCATCTACTAT------------TAGTAATTATCATCT---------------------ACTATTAG----TATAGTAAATAGTTTTAG----------ATAGTTACATTTTTCATTTTTGAAT---TCAAATGACATTTGGAA---------------------TTTTTTTTTATACTTCTAT----------------ATATATTT---------ATATTATTTGATTCTATATCATAATCATATATTTCTAATTAGGA----ATGATTAGTTCTAACTAATGAGACATTCTCCGC--------------TTTCATTCATAAAGATG----------------------------TAATGTAAAGTAAATAAACCGT-------------AAAGTAAAGGCGAAAATTAAGACGAC-AAAAAAAGAATCGACCGTTCAACTATTCAAAATTGCATTGGAAAGCTGACAGGGAGA----TATATATATCTAAGATATATATTCATCTATATTGAATTGGGGATACAGAAATGATAAAATCATATTGGATTGGACCAAAT-----GGGGGTCTCCTAT-----AGAAGATAGATAAGAAATC----AAAAAAAAGAAAACACTTT-TTCAAGATAGGAATCAGTATCTAATGCATTCAACGATTTCAGT------AT----AAAGGAAAGAAAAAAAGCAACGACATCACAATGAAATTTTAATCTCAAA----CCAAAAGGAA-GGGGATATGGCGAAATCGGTAGACGCTACGGACTT-AATTGAATTGAGCCTTGGTATGGAAACTCACTAAGTGATAACTTTCAAATTCAGAGAAACCCTGGAATTAATAAA-AAGGGGCAATCCTGAGCCAAATCCCGTTTTCCGAAACCAAA--GGTTC----------AGAAAGTGAAAAGGGGATAGGTGCAGAGACTCAACGGAAGCTGTTCTAACAAATGGAGTTGGCTGCATTAGTAGAGAAATCTTTCCATCTAAAATTCCGAAAGGGTAAAGTGAAGGATAAACG-----------TATATATACGTATTGAATACTATGT----CAAATGATTAATGACGACTCGACTGAATCTGTA-TTTTTTATATG-AAAACGGAAGAATTGGTGTGAATAGATTCCACATTGAAGAAAGAATCGAATATTCATTGATCAAATGATTCACTCCATAGTCTGATAGATCTTTTCAAGAATTGATTAATCGGACGAGAATAAAGATAGAGTCCTGTTCTACATGTCAATGTC-GGCAACAATGAAATTTATAGTAAGAGGAAAATCCGTCGACTTT-AAAAATCGTGAGGGTTCAAGTCCCTCTATCCCCAAAAAA-CATATTTGATCCCCCAACTATTTATCCTATCCC-CCCTTCGTTAGCGGTTCAAAATACCTTATTCAGTTACTCTATTCTCTTAGAAATCGATCTGGACGGAAAGGCCCTTTTCTTATCACA----AATCTTGTGTTATTTATGATAT-ACAT----AAAAATGAACATCTTTGAGCAAGAAATACCCATTTGAATGGTTTACAATCGATATAACTACTCATACTGAAACTTACAAAGTACTCTTTTTTAAGA-------TCCAAGAAA-TTCTAGTACCCAGATAAAACTTT-GTAATCCCCTTTCCTTC-----TTTTAATTGACATAACTCCCATTTTTCTC-----ATAAAATGAGGATGCTACATTGGGACTGGTCGGGATAG
Coptosperma_sp_B_KM592195_KM592102                  TATCCA-----CCATTTTCTATTTCTATAGGAATGAAAGTGTTCTTGGCTCGACATCATTTGGTAATAT---AAATAG--------TCCAGGATAGAGCTCGAGTAGAAAGTGTTAATTGATTTCTCGGAGCAAAAATCTAGGGTTAAT-GCAAATCAATAAATTGGAACAACTTCGTGAGAATATAACTTCGATAT---------------------------------AAAAATCGAAAGGATCCCATTCGAGGAAATTTCCCATT-CAAAAGGAAAATTTGTTGGGATTAATCAAACTTTTTCGACCCAAA----GTGTATCACGCGGGAATCAAATGTC-----------------CACAAGATTCTTTGATAGAAGGAAATTCCAAAAAGGGGTATGTTGCTGCCATTTTGAAAGGATTAAGAAGGACCGAAGGAATGTCTAAACCCAATGATTGA-----TAAAGGATCTCAGAACAAGGAAACACCATTTAAATTGTCTC--------AATAAATGAGCCCGACTTAGTATCTT---------------AAGATAAGAAAT-AAA---------------AATTTTAAAGGAGACAAATAAGGGGGTAAAGACCACTCAATAAATGAAATTGCCTAACAATTTTCTTTTGAGCTATTTAAAAGTTATCTAACTTGAGTTATGAGTACGAATGATTTCTTTTTTATTTTCAGGAATGAAAAAG-------AAAAAAAAAAAGACTTAAACCACAGTCTAATTGATTTGATGATTTT--ATTTTATGCACCTTTTTATGATTTACTAGAATTCA------ATACATATA-------TAAAACTTCGAATCAAATTA-TTTTTTTCTCGAGCCGTACGAAGAGAAAACTTCCTATACGTTTCTAGGAGGGGTATTGTTCATCTACATCTATCTCAAT?TATGGATAGGAATTCCATAAACTATTAGAATCTTAGTTAGTAACTATTACTTCTTATCTATTCATAATCGATAAGGATCTAGAAAAGAATAAAATAGAATTTCA------------------AATAAATTATTGAATATTATAGAGCACAACGATTAATATAGCGATATAGAATTTCAATTTTTTTATCACTCG---------------ATTAAATTCGAA----------------TTATCATCTACTAT-----------------------------------------------------TAG----TATAGTAAATAGTTTTAG----------ATAGTTAAATTTTTCATTTTTGAAT---TCAAATGACATTTGGAA---------------------TTTTTTTTTATACTTCTAT----------------ATATATTT---------ATATTATTTGATTCTATATCATAATCATATATTTCTAATTAGGAATATATGATTAGTTCTAACTAATGAGACATTCTCCGC--------------TTTCATTCATAAAGATG----------------------------TAATGTAAAGTAAATAAACCGT-------------AAAGTAAAGGCGAAAATTAAGACGAC-AAAAAAAGAATCGACCGTTCAACTATTCAAAATTGCATTGGAAAGCTGACAGGGGGA----TATATATATCTAAGATATATATTCATCTATATTGAATTGGGGATACAGAAATGATAAAATCATATTGGATTGGACCAAAT-----GGGGGTCTCCTAT-----AGAAGATAGATAAGAAATC----AAAAAAAAGAAAACACTTT-TTCAAGATAGGAATCAGTATCTAATGCATTCAACGATTTCAGT------AT----AAGGGAAAGAAAAAAAGCAACGACATCACAATGAAATTTGAATCTCAAA----CCAAAAGGAA-GGGGATATGGCGAAATCGGTAGACGCTACGGACTT-AATTGAATTGAGCCTTGGTATGGAAACTCACTAAGTGATAACTTTCAAATTCAGAGAAACCCTGGAATTAATAAA-AAGGGGCAATCCTGAGCCAAATCCCGTTTTCCGAAACCAAA--GGTTC----------AGAAAGTGAAAAGGGGATAGGTGCAGAGACTCAACGGAAGCTGTTCTAACAAATGGAGTTGGCTGCATTAGTAGAGAAATCTTTCCATCTAAAATTCCGAAAGGGTAAAGTGAAGGATAAACG-----------TATATATACGTATTGAATACTATGT----CAAATGATTAATGACGACTCGACTGAATCTGTA-TTTTTTATATG-AAAACGGAAGAATTGGTGTGAATAGATTCCACATTGAAGAAAGAATCGAATATTCATTGATCAAATGATTCACTCCATAGTCTGATAGATCTTTTCAAGAATTGATTAATCGGACGAGAATAAAGATAGAGTCCTGTTCTACATGTCAATGTC-GGCAACAATGAAATTTATAGTAAGAGGAAAATCCGTCGACTTT-AAAAATCGTGAGGGTTCAAGTCCCTCTATCCCCAAAAAA-CATATTGGATCCCCCAACTATTTATCCTATCCC-CCTTTCGTTAGCGGTTCAAAATACCTTATTCAGTTACTCTATTCTCTTAGAAATCGATCTGGACGGAAAAGCCCTTTTCTTATCACA----AATCTTGTGTTATTTATGATAT-ACAT----AAAAATGAACATCTTTGAGCAAGAAATACCCATTTGAATGGTTTACAATCGATATAACTACTCATACTGAAACTTACAAAGTACTCTTTTTTAAGA-------TCCAAGAAA-TTCTAGTACCTAGATAAAACTTT-GTAATCCCCTTTCCTTC-----TTTTAATTGACATAACTCCCATTTTTCTC-----ATAAAATGAGGATGCTACATTGGGACTGGTCGGGATAG
Coptosperma_sp_C_KM592196_KM592103                  TATCCA-----CCATTTTCTATTTCTATAGGAATGAAAGTGTTCTTGGCTCGACATCATTTGGTAATAT---AAATAG--------TCCAGGATAGAGCTCGAGTAGAAAGTGTTAATTGATTTCTCGGAGCAAAAATCTAGGGTTAAT-GCAAATCAATAAATTGGAACAACTTCGTGAGAATATAACTTCGATAT---------------------------------AAAAATCGAAAGGATCCCATTCGAGGAAGTTTCCCATT-CAAAAGGAAAATTTGTTGGGATTAATCAAACTTTTTCGACCCAAA----GTGTATCACGCGGGAATCAAATGTC-----------------CACAAGATTCTTTGATAGAAGGAAATTCCAAAAAGGGGTATGTTGCTGCCATTTTGAAAGGATTAAGAAGGACCGAAGGAATGTCTAAACCCAATGATTGA-----TAAAGGATCTCAGAACAAGGAAACACCATTTAAATTGTCTC--------AATAAATGAGCCCGACTTAGTATCTT---------------AAGATAAGAAAT-AAA---------------AATTTTAAAGGAGACAAATAAGGGGGTAAAGACCACTCAATAAATGAAATTGCCTAACAATTTTCTTTTGAGCTATTTAAAAGTTATCTAACTTGAGTTATGAGTACGAATGATTTCTTTTTTATTTTCAGGAATGAAAAAG---------AAAAAAAAAGACTTAAACCACAGTCTAATTGATTTGATGATTTT--ATTTTATGCACCTTTTTATGATTTACTAGAATTCA------ATACATATA-------TAAAACTTCGAATCAAATTA-TTTTTTTCTCGAGCCGTACGAAGAGAAAACTTCCTATACGTTTCTAGGAGGGGTATTGTTCATCTACATCTATCTCAAT?TATGGACAGGAATTCCATAAACTATTAGAATCTTAGTTAGTAACTATTACTTCTTATCTATTCATAATCGATAAGGATCTAGAAAAGAATAAAATAGAATTTCA------------------AATAAATTATTGAATATTATAGAGCACAACGATTAATATAGCGATATAGAATTTCAATTTTTTTATCACTCG---------------ATTAAATTCGAA----------------TTATCATCTACTAT-------TAGTATAGTAAATAGTTTT-AGAT----AGTTAGTTTTTAGATAGTTAG----TATAGTAAATAGTTTTAG----------ATAGTTAAATTTTTCATTTTTGAAT---TCAAATGACACTTGGAA--------------------TTTTTTTTTTATACTTCTAT----------------ATATATTT---------ATATTATTTGATTCTATATCATAATCATATATTTCTAATTAGGA----ATGATTAGTTCTAACTAATGAGACATTCTCCGC--------------TTTCATTCATAAAGATG----------------------------TAATGTAAAGTAAATAAACCGT-------------AAAGTAAAGACGAAAATTAAGACGAC-AAAAAAAGAATCGACCGTTCAACTATTCAAAATTGCATTGGAAAGCTGACAGGGAGA----TATATATATCTAAGATATATATTCATCTATATTGAATTGGGGATACAGAAATGATAAAATCATATTGGATTGGACCAAAT-----GGGGGTCTCCTAT-----AGAAGATAGATAAGAAATC----AAAAAAAAGAAAACACTTT-TTCAAGATAGGAATCAGTATCTAATGCATTCAACGATTTCAGT------AT----AAAGGAAAGAAAAAAAGCAACGACATCACAATGAAATTTGAATCTCAAA----CCAAAAGGAA-GGGGATATGGCGAAATCGGTAGACGCTACGGACTT-AATTGAATTGAGCCTTGGTATGGAAACTCACTAAGTGATAACTTTCAAATTCAGAGAAACCCTGGAATTAATAAA-AAGGGGCAATCCTGAGCCAAATCCCGTTTTCCGAAACCAAA--GGTTC----------AGAAAGTGAAAAGGGGATAGGTGCAGAGACTCAACGGAAGCTGTTCTAACAAATGGAGTTGGCTGCATTAGTAGAGAAATCTTTCCATCTAAAATTCCGAAAGGGTAAAGTGAAGGATAAACG-----------TATATATACGTATTGAATACTATGT----CAAATGATTAATGACGACTCGACTGAATCTGTA-TTTTTTATATG-AAAACGGAAGAATTGGTGTGAATAGATTCCACATTGAAGAAAGAATCGAATATTCATTGATCAAATGATTCACTCCATAGTCTGATAGATCTTTTCAAGAATTGATTAATCGGACGAGAATAAAGATAGAGTCCTGTTCTACATGTCAATGTC-GGCAACAATGAAATTTATAGTAAGAGGAAAATCCGTCGACTTT-AAAAATCGTGAGGGTTCAAGTCCCTCTATCCCCAAAAAA-CATATTTGATCCCCCAACTATTTATCCTATCCC-CCTTTCGTTAGCGGTTCAAAATACCTTATTCAGTTACTCTATTCTCTTAGAAATCGATCTGGACGGAAAAGCCCTTTTCTTATCACA----AATCTTGTGTTATTTATGATAT-ACAT----AAAAATGAACATCTTTGAGCAAGAAATACCCATTTGAATGATTTACAATCGATATAACTACTCATACTGAAACTTACAAAGTACTCTTTTTTAAGA-------TCCAAGAAA-TTCTAGTACCTAGATAAAACTTT-GTAATCCCCTTTCCTTC-----TTTTAATTGACATAACTCCCATTTTTCTC-----ATAAAATGAGGATGCTACATTGGGACTGGTCGGGATAG
Coptosperma_sp_D_KM592197_KM592104                  TATCCA-----CCATTTTCTATTTCTATAGGAATGAAAGTGTTCTTGGCTCGACATCATTTGGTAATAT---AAATAG--------TCCAGGATAGAGCTCGAGTAGAAAGTGTTAATTGATTTCTCGGAGCAAAAATCTAGGGTTAAT-GCAAATCAATAAATTGGAACAACTTCGTGAGAATATAACTTCGATAT---------------------------------AAAAATCGAAAGGATCCCATTCGAGGAAGTTTCCCATT-CAAAAGGAAAATTTGTTGGGATTAATCAAACTTTTTCGACCCAAA----GTGTATCACGCGGGAATCAAATGTC-----------------CACAAGATTCTTTGATAGAAGGAAATTCCAAAAAGGGGTATGTTGCTGCCATTTTGAAAGGATTAAGAAGGACCGAAGGAATGTCTAAACCCAATGATTGA-----TAAAGGATCTCAGAACAAGGAAACACCATTTAAATTGTCTC--------AATAAATGAGCCCGACTTAGTATCTT---------------AAGATAAGAAAT-AAA---------------AATTTTAAAGGAGACAAATAAGGGGGTAAAGACCACTCAATAAATGAAATTGCCTAACAATTTTCTTTTGAGCTATTTAAAAGTTATCTAACTTGAGTTATGAGTACGAATGATTTCTTTTTTATTTTCAGGAATGAAAAAG--------AAAAAAAAAAGACTTAAACCACAGTCTAATTGATTTGATGATTTT--ATTTTATGCACCTTTTTATGATTTACTAGAATTCA------ATACATATA-------TAAAACTTCGAATCAAATTA-TTTTTTTCTCGAGCCGTACGAAGAGAAAACTTCCTATACGTTTCTAGGAGGGGTATTGTTCATCTACATCTATCTCAAT?TATGGATAGGAATTCCATAAACTATTAGAATCTTAGTTAGTAACTATTACTTCTTATCTATTCATAATCGATAAGGATCTAGAAAAGAATAAAATAGAATTTCA------------------AATAAATTATTGAATATTATAGAGCACAACGATTAATATAGCGATATAGAATTTCAATTTTTTTATCACTCG---------------ATTAAATTCGAA----------------TTATCATCTACTAT-----------------------------------------------------TAG----TATAGTAAATAGTTTTAG----------ATAGTTAAATTTTTCATTTTTGAAT---TCAAATGACATTTGGAA---------------------TTTTTTTTTCTACTTCTAT----------------ATATATTT---------ATATTATTTGATTCTATATCATAATCATATATTTCTAATTAGGA----ATGATGAGTTCTAACTAATGAGACATTCTCCGC--------------TTTCATTCATAAAGATG----------------------------TAATGTAAAGTAAATAAACCGT-------------AAAGTAAAGGCGAAAATTAAGACGAC-AAAAAAAGAATCGACCGTTCAACTATTCAAAATTGCATTGGAAAGCTGACAGGGGGA----TATATATATCTAAGATATATATTCATCTATATTGAATTGGGGATACAGAAATGATAAAATCATATTGGATTGGACCAAAT-----GGGGGTCTCCTAT-----AGAAGATAGATAAGAAATC----AAAAAAAAGAAAACACTTT-TTCAAGATAGGAATCAGTATCTAATGCATTCAACGATTTCAGT------AT----AAGGGAAAGAAAAAAAGCAACGATTTCACAATGAAATTTGAATCTCAAA----CCAAAAGGAA-GGGGATATGGCGAAATCGGTAGACGCTACGGACTT-AATTGAATTGAGCCTTGGTATGGAAACTCACTAAGTGATAACTTTCAAATTCAGAGAAACCCTGGAATTAATAAA-AAGGGGCAATCCTGAGCCAAATCCCGTTTTCCGAAACCAAA--GGTTC----------AGAAAGTGAAAAGGGGATAGGTGCAGAGACTCAACGGAAGCTGTTCTAACAAATGGAGTTGGCTGCATTAGTAGAGAAATCTTTCCATCTAAAATTCCGAAAGGGTAAAGTGAAGGATAAACG-----------TATATATACGTATTGAATACTATGT----CAAATGATTAATGACGACTCGACTGAATCTGTA-TTTTTTATATG-AAAACGGAAGAATTGGTGTGAATAGATTCCACATTGAAGAAAGAATCGAATATTCATTGATCAAATGATTCACTCCATAGTCTGATAGATCTTTTCAAGAATTGATTAATCGGACGAGAATAAAGATAGAGTCCTGTTCTACATGTCAATGTC-GGCAACAATGAAATTTATAGTAAGAGGAAAATCCGTCGACTTT-AAAAATCGTGAGGGTTCAAGTCCCTCTATCCCCAAAAAA-CATATTTGATCCCCCAACTATTTATCCTATCCC-CCTTTCGTTAGCGGTTCAAAATACCTTATTCAGTTACTCTATTCTCTTAGAAATCGATCTGGACGGAAAAGCCCTTTTCTTATCACA----AATCTTGTGTTATTTATGATAT-ACAT----AAAAATGAACATCTTTGAGCAGGAAATACCCATTTGAATGGTTTACAATCGATATAACTACTCATACTGAAACTTACAAAGTACTCTTTTTTAAGA-------TCCAAGAAA-TTCTAGTACCTAGATAAAACTTT-GTAATCCCCTTTCCTTC-----TTTTAATTGACATAACTCCCATTTTTCTC-----ATAAAATGAGGATGCTACATTGGGACTGGTCGGGATAG
Coptosperma_sp_E_KM592198_KM592105                  TATCCA-----CCATTTTCTATTTCTATAGGAATGAAAGTGTTCTTGGCTCGACATCATTTGGTAATAT---AAATAG--------TCCAGGATAGAGCTCGAGTAGAAAGTGTTAATTGATTTCTCGGAGCAAAAATCTAGGGTTAAT-GCAAATCAATAAATTGGAACAACTTCGTGAGAATATAACTTCGATAT---------------------------------AAAAATCGAAAGGATCCCATTCGAGGAAGTTTCCCATT-CAAAAGGAAAATTTGTTGGGATTAATCAAACTTTTTCGACCCAAA----GTGTATCACGCGGGAATCAAATGTC-----------------CACAAGATTCTTTGATAGAAGGAAATTCCAAAAAGGGGTATGTTGCTGCCATTTTGAAAGGATTAAGAAGGACCGAAGGAATGTCTAAACCCAATGATTGA-----TAAAGGATCTCAGAACAAGGAAACACCATTTAAATTGTCTC--------AATAAATGAGCCCGACTTAGTATCTT---------------AAGATAAGAAAT-AAA---------------AATTTTAAAGGAGACAAATAAGGGGGTAAAGACCACTCAATAAATGAAATTGCCTAACAATTTTCTTTTGAGCTATTTAAAAGTTATCTAACTTGAGTTATGAGTACGAATGATTTCTTTTTTATTTTCAGGAATGAAAAAG--------AAAAAAAAAAGACTTAAACCACAGTCTAATTGATTTGATGATTTT--ATTTTATGCACCTTTTTATGATTTACTAGAATTCA------ATACATATA-------TAAAACTTCGAATCAAATTA-TTTTTTTCTCGAGCCGTACGAAGAGAAAACTTCCTATACGTTTCTAGGAGGGGTATTGTTCATCTACATCTATCTCAAT?TATGGATAGGAATTCCATAAACTATTAGAATCTTAGTTAGTAACTATTACTTCTTATCTATTCATAATCGATAAGGATCTAGAAAAGAATAAAATAGAATTTCA------------------AATAAATTATTGAATATTATAGAGCACAACGATTAATATAGCGATATAGAATTTCAATTTTTTTATCACTCG---------------ATTAAATTCGAA----------------TTATCATCTACTAT-------TAGTATAGTAAATAGTTTT-AGAT----AGTTAGTTTTTAGATAGTTAG----TATAGTAAATAGTTTTAG----------ATAGTTAAATTTTTCATTTTTGAAT---TCAAATGACATTTGGAA---------------------TTTTTTTTTATACTTCTAT----------------ATATATTT---------ATATTATTTGATTCTATATCATAATCATATATTTCTAATTAGGA----ATGATTAGTTCTAACTAATGAGACATTCTCCGC--------------TTTCATTCATAAAGATG----------------------------TAATGTAAAGTAAATAAACCGT-------------AAAGTAAAGACGAAAATTAAGACGAC-AAAAAAAGAATCGACCGTTCAACTATTCAAAATTGCATTGGAAAGCTGACAGGGAGA----TATATATATCTAAGATATATATTCATCTATATTGAATTGGGGATACAGAAATGATAAAATCATATTGGATTGGACCAAAT-----GGGGGTCTCCTAT-----AGAAGATAGATAAGAAATC----AAAAAAAAGAAAACACTTT-TTCAAGATAGGAATCAGTATCTAATGCATTCAACGATTTCAGT------AT----AAAGGAAAGAAAAAAAGCAACGACATCACAATGAAATTTGAATCTCAAA----CCAAAAGGAA-GGGGATATGGCGAAATCGGTAGACGCTACGGACTT-AATTGAATTGAGCCTTGGTATGGAAACTCACTAAGTGATAACTTTCAAATTCAGAGAAACCCTGGAATTAATAAA-AAGGGGCAATCCTGAGCCAAATCCCGTTTTCCGAAACCAAA--GGTTC----------AGAAAGTGAAAAGGGGATAGGTGCAGAGACTCAACGGAAGCTGTTCTAACAAATGGAGTTGGCTGCATTAGTAGAGAAATCTTTCCATCTAAAATTCCGAAAGGGTAAAGTGAAGGATAAACG-----------TATATATACGTATTGAATACTATGT----CAAATGATTAATGACGACTCGACTGAATCTGTA-TTTTTTATATG-AAAACGGAAGAATTGGTGTGAATAGATTCCACATTGAAGAAAGAATCGAATATTCATTGATCAAATGATTCACTCCATAGTCTGATAGATCTTTTCAAAAATTGATTAATCGGACGAGAATAAAGATAGAGTCCTGTTCTACATGTCAATGTC-GGCAACAATGAAATTTATAGTAAGAGGAAAATCCGTCGACTTT-AAAAATCGTGAGGGTTCAAGTCCCTCTATCCCCAAAAAA-CATATTTGATCCCCCAACTATTTATCCTATCCC-CCTTTCGTTAGCGGTTCAAAATACCTTATTCAGTTACTCTATTCTCTTAGAAATCGATCTGGACGGAAAAGCCCTTTTCTTATCACA----AATCTTGTGTTATTTATGATAT-ACAT----AAAAATGAACATCTTTGAGCAAGAAATACCCATTTGAATGATTTACAATCGATATAACTACTCATACTGAAACTTACAAAGTACTCTTTTTTAAGA-------TCCAAGAAA-TTCTAGTACCTAGATAAAACTTT-GTAATCCCCTTTCCTTC-----TTTTAATTGACATAACTCCCATTTTTCTC-----ATAAAATGAGGATGCTACATTGGGACTGGTCGGGATAG
Homollea_longiflora_KM592205_KM592112               TATCCA-----CCATTTTCTATTTCTATAGGAATGAAAGTGCTCTTGGCTCGACATCATTTGGTAATAT---AAATAG--------TCCAGGATAGAGCTCGAGTAGAAAGTGTTAATTGATTTCTCGGAGCAAAAATCTAGGGTTAAT-GCAAATCAATAAATTGGAACAACTTCGTGAGAATATAACTTCGATAT---------------------------------AAAAATCGAAAGGATCCCATTGGAGGAAGTTTCCCATT-CAAAAGGAAAATTTGTTGGGATTAATCAAACTTTTTCGACCCAAA----GTGTATCACGCGGGAATCAAATGTC-----------------CACAAGATTCTTTGATAGAAGGAAATTCCAAAAAGGGGGATGTTGCTGCCATTTTGAAAGGATTAAGAAGGACCGAAGGAATGTCTAAACCCAATGATTGA-----TAAAGGATCTCAGAACAAGGAAACACCATTTAAATTGTCTC--------AATAAATGAGCCCGACTTAGTATCTT---------------AAGATAAGAAAT-AAA---------------AATTTTAAAGGAGACAAATAAGGGGGTAAAGACCACTCAATAAATGAAATTGCCTAACAATTTTCTTTTGAGCTATTTAAAAGTTATCTAACTTGAGTTATGAGTACGAATGATTTCTTTTTTATTTTCAGGAATGAAAAAG--------AAAAAAAAAAGACTTAAACCACAGTCTAATTGATTTGATGATTTT--AGTTTATGCACCTTTTTATGATTTACTAGAATTCA------ATACATATA-------TAAAACTTCGAATCAAATTA-TTTTTTTCTCGAGCCGTACGAAGAGAAAACTTCCTATACGTTTCTAGGAGGGGTATTGTTCATCTACATCTATCTCAAT?TATGGATAGGAATTCCATAAACTATTAGAATCTTAGTTAGTAACTATTACTTCTTATCTATTCATAATCGATAAGGATCTAGAAAAGAATAAAATAGAATTTCA------------------AATAAATTATTGAATATTATAGAGCACAACGATTAATATAGCGATATAGAATTTCAATTTTTTTATCACTCG---------------ATTAAATTCGAA----------------TTATCATCTACTAT---------------------------------------------------AATAG----TATAGTAAATAGTTTTAG----------ATAGTTAAATTTTTCATTTTTGAAT---TCAAATGACATTTGGAA---------------------TTTTTTTTTATACTTCTAT----------------ATATATTT---------ATATTATTTGATTCTATATCATAATCATATATTTCTAATTAGGA----ATGATTAGTTCTAACTAATGAGACATTCTCCGC--------------TTTCATTCATAAAGATG----------------------------TAATGTAAAGTAAATAAACCGT-------------AAAGTAAAGGCGAAAATTAAAACGAC-AAAAAAAGAATCGACCGTTCAACTATTCAAAATTGCATTGGAAAGCTGACAGGGAGA----TATATATATCTAAGATATATATTCATCTATATTGAATTGGGGATACAGAAATGATAAAATCATATTGGATTGGACCAAAT-----GGGGGTCTCCTAT-----AGAAGATAGATAAGAAATC----AAAAAAAAGAAAACACTTT-TTCAAGATAGGAATCAGTATCTAATGCATTCAACGATTTCAGT------AT----AAAGGAAAGAAAAAAAGCAACGACATCACAATGAAATTTGAATCTCAAA----CCAAAAGGAA-GGGGATATGGCGAAATCGGTAGACGCTACGGACTT-AATTGAATTGAGCCTTGGTATGGAAACTCACTAAGTGATAACTTTCAAATTCAGAGAAACCCTGGAATTAATAAA-AAGGGGCAATCCTGAGCCAAATCCCGTTTTCCGAAACCAAA--GGTTC----------AGAAAGTGAAAAGGGGATAGGTGCAGAGACTCAACGGAAGCTGTTCTAACAAATGGAGTTGGCTTCATTAGTAGAGAAATTTTTCCATCTAAAATTCCGAAAGGGTAAAGTGAAGGATAAACG-----------TATATATACGTATTGAATACTATGT----CAAATGATTAATGACGACTCGACTGAATCTGTA-TTTTTTATATG-AAAACGGAAGAATTGGTGTGAATAGATTCCACATTGAAGAAAGAATCGAATATTCATTGATCAAATGATTCACTCCATAGTCTGATAGATCTTTTCAAGAATTGATTAATCGGACGAGAATAAAGATAGAGTCCTGTTCTACATGTCAATGTC-GGCAACAATGAAATTTATAGTAAGAGGAAAATCCGTCGACTTT-AAAAATCGTGAGGGTTCAAGTCCCTCTATCCCCAAAAAA-CATATTTGATCCCCCAACTATTTATCCTATCCC-CCTTTCGTTAGCGGTTCAAAATACCTTATTCAGTTATTCTATTCTCTTAGAAATCGATCTGGACGGAAAAGCCCTTTTCTTATCACA----AATCTTGTGTTATTTATGATAT-ACAT----AAAAATGAACATCTTTGAGCAAGAAATACCCATTTGAATGGTTTACAATCGATATAACTACTCATACTGAAACTTACAAAGTACTCTTTTTTAAGA-------TCCAAGAAA-TTCTAGTACCTAGATAAAACTTT-GTAATCCCCTTTCCTTC-----TTTTAATTGACATAACTCCCATTTTTCTC-----ATAAAATGAGGATGCTACATTGGGACTGGTCGGGATAG
Homollea_perrieri_KM592206_KM592113                 TATCCA-----CCATTTTCTATTTCTATAGGAATGAAAGTGCTCTTGGCTCGACATCATTTGGTAATAT---AAATAG--------TCCAGGATAGAGCTCGAGTAGAAAGTGTTAATTGATTTCTCGGAGCAAAAATCTAGGGTTAAT-GCAAATCAATAAATTGGAACAACTTCGTGAGAATATAACTTCGATAT---------------------------------AAAAATCGAAAGGATCCCATTGGAGGAAGTTTCCCATT-CAAAAGGAAAATTTGTTGGGATTAATCAAACTTTTTCGACCCAAA----GTGTATCACGCGGGAATCAAATGTC-----------------CACAAGATTCTTTGATAGAAGGAAATTCCAAAAAGGGGGATGTTGCTGCCATTTTGAAAGGATTAAGAAGGACCGAAGGAATGTCTAAACCCAATGATTGA-----TAAAGGATCTCAGAACAAGGAAACACCATTTAAATTGTCTC--------AATAAATGAGCCCGACTTAGTATCTT---------------AAGATAAGAAAT-AAA---------------AATTTTAAAGGAGACAAATAAGGGGGTAAAGACCACTCAATAAATGAAATTGCCTAACAATTTTCTTTTGAGCTATTTAAAAGTTATCTAACTTGAGTTATGAGTACGAATGATTTCTTTTTTATTTTCAGGAATGAAAAAG--------AAAAAAAAAAGACTTAAACCACAGTCTAATTGATTTGATGATTTT--AGTTTATGCACCTTTTTATGATTTACTAGAATTCA------ATACATATA-------TAAAACTTCGAATCAAATTA-TTTTTTTCTCGAGCCGTACGAAGAGAAAACTTCCTATACGTTTCTAGGAGGGGTATTGTTCATCTACATCTATCTCAAT?TATGGATAGGAATTCCATAAACTATTAGAATCTTAGTTAGTAACTATTACTTCTTATCTATTCATAATCGATAAGGATCTAGAAAAGAATAAAATAGAATTTCA------------------AATAAATTATTGAATATTATAGAGCACAACGATTAATATAGCGATATAGAATTTCAATTTTTTTATCACTCG---------------ATTAAATTCGAA----------------TTATCATCTACTAT---------------------------------------------------AATAG----TATAGTAAATAGTTTTAG----------ATAGTTAAATTTTTCATTTTTGAAT---TCAAATGACATTTGGAA---------------------TTTTTTTTTATACTTCTAT----------------ATATATTT---------ATATTATTTGATTCTATATCATAATCATATATTTCTAATTAGGA----ATGATTAGTTCTAACTAATGAGACATTCTCCGC--------------TTTCATTCATAAAGATG----------------------------TAATGTAAAGTAAATAAACCGT-------------AAAGTAAAGGCGAAAATTAAGACGAC-AAAAAAAGAATCGACCGTTCAACTATTCAAAATTGCATTGGAAAGCTGACAGGGAGA----TATATATATCTAAGATATATATTCATCTATATTGAATTGGGGATACAGAAATGATAAAATCATATTGGATTGGACCAAAT-----GGGGGTCTCCTAT-----AGAAGATAGATAAGAAATC----AAAAAAAAGAAAACACTTT-TTCAAGATAGGAATCAGTATCTAATGCATTCAACGATTTCAGT------AT----AAAGGAAAGAAAAAAAGCAACGACATCACAATGAAATTTGAATCTCAAA----CCAAAAGGAA-GGGGATATGGCGAAATCGGTAGACGCTACGGACTT-AATTGAATTGAGCCTTGGTATGGAAACTCACTAAGTGATAACTTTCAAATTCAGAGAAACCCTGGAATTAATAAA-AAGGGGCAATCCTGAGCCAAATCCCGTTTTCCGAAACCAAA--GGTTC----------AGAAAGTGAAAAGGGGATAGGTGCAGAGACTCAACGGAAGCTGTTCTAACAAATGGAGTTGGCTTCATTAGTAGAGAAATTTTTCCATCTAAAATTCCGAAAGGGTAAAGTGAAGGATAAACG-----------TATATATACGTATTGAATACTATGT----CAAATGATTAATGACGACTCGACTGAATCTGTA-TTTTTTATATG-AAAACGGAAGAATTGGTGTGAATAGATTCCACATTGAAGAAAGAATCGAATATTCATTGATCAAATGATTCACTCCATAGTCTGATAGATCTTTTCAAGAATTGATTAATCGGACGAGAATAAAGATAGAGTCCTGTTCTACATGTCAATGTC-GGCAACAATGAAATTTATAGTAAGAGGAAAATCCGTCGACTTT-AAAAATCGTGAGGGTTCAAGTCCCTCTATCCCCAAAAAA-CATATTTGATCCCCCAACTATTTATCCTATCCC-CCTTTCGTTAGCGGTTCAAAATACCTTATTCAGTTATTCTATTCTCTTAGAAATCGATCTGGACGGAAAAGCCCTTTTCTTATCACA----AATCTTGTGTTATTTATGATAT-ACAT----AAAAATGAACATCTTTGAGCAAGAAATACCCATTTGAATGGTTTACAATCGATATAACTACTCATACTGAAACTTACAAAGTACTCTTTTTTAAGA-------TCCAAGAAA-TTCTAGTACCTAGATAAAACTTT-GTAATCCCCTTTCCTTC-----TTTTAATTGACATAACTCCCATTTTTCTC-----ATAAAATGAGGATGCTACATTGGGACTGGTCGGGATAG
Kindia_gangan_MG708505_MG708506                     ??????????????????????????????????????????????????????ATCATTTGGTAATAT---AAATAG--------TCCAGGATAGAGCTCGAGTAGAAAGTGTTAATTGATTTCTCGGAGCAAAAATCTAGGGTTAAT-GCAAATCAATAAATTGGAACAACTTCGTGAGAATATAACTTCGATAT---------------------------------AAAAATCGAAAGGATCCCATTCGAGGAAGTTTCCCATT-CAAAAGGAAAATTTGTTGGGATTAATCAAACTTTTTCGACCCAAA----GTGTATTACACGGGAATCAAATGTC-----------------CACAAGATTCTTTGATAGAAGGAAATTCCAAAAAGGGGTATGTTGCTGCCATTTTGAAAGGATTAAGAAGGACCGAAGGAATGTCTAAACCCAATGATTGA-----TAAAGGATCTCAGAACAAGGAAACACCATTTAAATTGTCTC--------AATAAATGAGCCCGACTTAGTATCTT---------------AAGATAAGAAAT-AAA---------------AATTTTAAAGGAGACAAATAAGGGGGTAAAGACCACTCAATAAATGAAATTGCCTAACAATTTTCTTTTGAGCTATTTAAAAGTTATCTAACTTGAGTTATGAGTACGAATGATTTCTTTTTTATTTTCCGGAATGAAAAAG-------AAAAAAAAAAAGACTTAAACCACAGTCTAATTGATTTGATA-------ATTTTATGTACCTTTTTATGATTTACTAGAATTCA------ATACATATA-------TAAAACTTCGAATCAAATTA-T???????????????????????????????????????????????????????????????????????????????????????????????????????????????????????????????????????TCTATTCATAATCGATAAGGATCTAGAAAAGCCTAAAATAGAATTTCA------------------AACAAATTATTGAATATTATAGAACACAACGATTAATATAGCGATATAGAATTTCGATTTTTTTATCACTCG---------------ATTAAATTCGAA----------------TTATCATCTACTAT-----------------------------------------------------TAG----TATAGTAAATAGTTTTAG----------ATAGTTAAATTTTTCATTTTTGAAT---TCAAATGACATTTGGAA---------------------TTTTTTTTTATACTTCTAT----------------ATATATTT---------ATATTATTTGATTCTATATCATAATCATATATTTCTAATTAGGA----ATGATTAGTTCTAACTAATGAGACATTCTCCGC--------------TTTCATTCATAAAGATT----------------------------TAATGTANAGTAAATAAACC------------------GTAAAGGCGAAAATTAAGACGAC-AAAAAAAGAATCGACCGTTCAACTATTCAAAATTGCATTGGAAAGCTGACAG--------------------------------------------------------------------------------------------------------------------------------------------------------------------------------------------------------------------------------------------------------------------------------------------------------------------------------------------------------------------------------------------------------CAATCCTGAGCCAAATCCCGTTTTCCGAAAATAAA--GGTTC----------AGAAAGTGAAAAGGGGATAGGTGCAGAGACTCAACGGAAGTTGTTCTAACAAATGGAGTTGGCTGCATTAGTAGAGAAATCTTTCCATCTAAAATTCCGAAAGGGTAAAGTGAAGGATAAACG-----------TATATATACGTATTGAATACTATAT----CAAATGATTAATGACGACTCGACTGAATCTGTA-TTTTTTATATG-AAAACGGAAGAATTGGTGTGAATAGATTCCACATTGAAGAAAGAATCGAATAGTCATTGATCAAATGATTCACTCCATAGTCTGATAGATCTTTTCAAGAATTGATTAATCGGACGAGAATAAAGATAGAGTCCTGTTCTACATGTCAATGTT-GGCAACAATGAAATTTATAGTAAGAGGAAAATCCGTCGACTTT-AAAAATCGTGAGGGTTCAAGTCCCTCTATCCCCAAAAAA-CATATTTGATCCCCCAACTATTTATCCTATCTC-CCTTTCGTTAGCGGTTCAAAATACCTTATTCATTTACTCTATTCTCTTAGAAATCGATCTGGACGGAAAAGCCCTTTTCTTATCACA----AATCTTGTGTTATTTATAATAT-ACAT--AAAAATGTGAACATCTTTGAGCAAGAAATACCCATTTGAATGGTTTACAATCGATATAACTACTCATACTGAAACTTACAAAGTACTCTTTTTTAAGA-------TCCAAGAAA-TTCTAGTACCTAGATAAAACTTT-GTAATCCCCTTTCCTTC-----TTTTAATTGAC?????????????????????????????????????????????????????????????
Leptactina_arborescens_KM592202_KM592109            TATCCA-----CCATTTTCTATTTCTATAGGAATGAAAGTGCTCTTGGCTCGACATCATTTGGTAATAT---AAATAG--------TCCAGGATAGAGCTCGAGTAGAAAGTGTTAATTGATTTCTCGGAGCAAAAATCTAGGGTTAAT-GCGAATCAATAAATTGGAACAACTTCGTGAGAATATAACTTCGATAT---------------------------------AAAAATCGAAAGGATCCCATTCGAGGAAGTTTCCCATT-CAAAAGGAAAATTTGTTGGGATTAATCAAACTTTTTCGACCCAAA----GTGTATTACACGGGAATCAAATGTC-----------------CACAAGATTCTTTGATAGAAGGAAATTCCAAAAAGGGGTATGTTGCTGCCATTTTGAAAGGATTAAGAAGGACCGAAGGAATGTCTAAACCCAATGATTGA-----TAAAGGATCTCAGAACAAGGAAACACCATTTAAATTGTCTC--------AATAAATGAGCCCGACTTAGTATCTT---------------AAGATAAGAAAT-AAA---------------AATTTTAAAGGAGACAAATAAGGGGGTAAAGACCACTCAATAAATGAAATTGCCTAACAATTTTCTTTTGAGCTATTTAAAAGTTATCTAACTTGAGTTATGAGTACGAATGATTTCTTTTTTATTTTCAGGAATGAAAAAG------AAAAAAAAAAAAGACTTAAACCACAGTCTAATTGATTTGATG-------ATTTTATGCACCTTTTTATGATTTACTAGAATTCA------ATACATGTA-------TAAAACTTCGAATCAAATTA-TTTTTTTCTCGAGCCGTACGAAGAGAAAACTTCCTATACGTTTCTAGGAGGGGTATTGTTCATCTACATCTATCTCAAT?TATGGATAGGAATTCCATAAACTATTAGAATCTTAGTTAGTAACTATTACTTCTTATCTATTCATAATCGATAAAGATCTAGAAAAGAATAAAATAGAATTTCAAATAAATTATTGAATATTAATAAATTATTGAATATTATAGAACACAACGATTAATATAGCGATATAGAATTTCGATTTTTTTATCACTCG---------------ATTAAATTCGAA----------------TTATCATCTACTAT-----------------------------------------------------TAG----TATAGTAAATAGTTTTAG----------ATAGTTAAATTTTTCATTTTTGAAT---TCAAATGACATTTGGAA----------------------TTTTTTTTATACTTCTAT----------------ATATATTT---------ATATTATTTGATTCTATATCATAATCATATATTTCTAATTAGGA----ATGATTAGTTCTAACTAATGAGGCATTCTCCGC--------------TTTCATTCATAAAGATG----------------------------TAATGTAAAGTAAATAAACC------------------GTAAAGGCGAAAATTAAGACGACAAAAAAAAGAATCGACCGTTCAACTATTCAAAATTGCATTGGAAAGCTGACAGGGAGA----TATATATATCTAAGATATATATTCATCTATATTGAATTGGGGATACAGAAATGATAAAATCATATTGGATTGGACCAAAT-----GGCGGTCTCCTAT-----AGAAGATAGATAAGAAATC-----AAAAAAAGAAAACACTTT-TTCAAGATAGGAATCAGTATCTAATGCATTCAACGATTTCAGT------AT----AAAGGAAAGAAAAAAAGCAACGACATCACAATGAAATTTTAATCTCAAA----CCAAAGGGAA-GGGGATATGGCGAAATCGGTAGACGCTACGGACTT-AATTGAATTGAGCCTTGGTATGGAAACCCACTAAGTGATAACTTTCAAATTCAGAGAAACCCTGGAATTAATAAA-AAGGGGCAATCCTGAGCCAAATCCCGTTTTCCGAAAACAAA--GGTTC----------AGAAAGTGAAAAGGGGATAGGTGCAGAGACTCAACGGAAGTTGTTCTAACAAATGGAGTTGGCTGCATTAGTAGAGAAATCTTTCCATCTAAAATTCCGAAAGGGTAAAGTGAAGGATAAACG-----------TATATATACGTATTGAATACTATAT----CAAATGATTAATGACGACTCGACTAAATCTGTA-TTTTTTATATG-AAAACGGAAGAATTGGTGTGAATAGATTCCACATTGAAGAAAGAATCGAATAGTCATTGATCAAATGATTCACTCCATAGTCTGATAGATCTTTTCAAGAATTGATTAATCGGACGAGAATAAAGATAGAGTCCTGTTCTACATGTCAATGTC-GGCAACAATGAAATTTATAGTAAGAGGAAAATCCGTCGACTTT-AAAAATCGTGAGGGTTCAAGTCCCTCTATCCCCAAAAAA-CATATTTGATCCCCCAACTATTTATCCTATCTC-CCTTTCGTTAGCGGTTCAAAATACCTTATTCATTTACTCTATTCTCTTAGAAATCGATCTGGACGGAAAAGCCCTTTTCTTATCACA----AATCTTGTGTTATTTATGATAT-ACAT----AAAAATGAACATCTTTGAGCAAGAAATACCCATTTGAATGGTTTACAATCGATATAACTACTCATACTGAAACTTACAAAGTACTCTTTTTTAAGA-------TCCAAGAAA-TTCTAGTACCTAGATAAAACTTT-GTAATCCCCTTTCCTTC-----TTTTAATTGACATAACTCCCATTTTTCTC-----ATAAAATGAGGATGCTACATTGGGACTGGTCGGGATAG
Leptactina_benguelensis_KM592209_KM592116           TATCCA-----CCATTTTCTATTTCTATAGGAATGAAAGTGCTCTTGGCTCGACATCATTTGGTAATAT---AAATAG--------TCCAGGATAGAGCTCGAGTAGAAAGTGTTAATTGATTTCTCGGAGCAAAAATCTAGGGTTAAT-GCGAATCAATAAATTGGAACAACTTCGTGAGAATATAACTTCGATAT---------------------------------AAAAATCGAAAGGATCCCATTCGAGGAAGTTTCCCATT-CAAAAGGAAAATTTGTTGGGATTAATCAAACTTTTTCGACCCAAA----GTGTATTACACGGGAATCAAATGTC-----------------CACAAGATTCTTTGATAGAAGGAAATTCCAAAAAGGGGTATGTTGCTGCCATTTTGAAAGGATTAAGAAGGACCGAAGGAATGTCTAAACCCAATGATTGA-----TAAAGGATCTCAGAACAAGGAAACACCATTTAAATTGTCTC--------AATAAATGAGCCCTACTTAGTATCTT---------------AAGATAAGAAAT-AAA---------------AATTTTAAAGGAGACAAATAAGGGGGTAAAGACCACTCAATAAATGAAATTGCCTAACAATTTTCTTTTGAGCTATTTAAAAGTTATCTAACTTGAGTTATGAGTACGAATGATTTCTTTTTTATTTTCAGGAATGAAAAAG----------AAAAAAAAAACTTAAACCACAGTCTAATTGATTTGATG-------ATTTTATGCACCTTTTTATGATTTACTAGAATTCA------ATACATGTA-------TAAAACTTCGAATCAAATTA-TTTTTTTCTCGAGCCGTACGAAGAGAAAACTTCCTATACGTTTCTAGGAGGGGTATTGTTCATCTACATCTATCTCAAT?TATGGATAGGAATTCCATATTCTATTAGAATCTTAGTTAGTAACTATTACTTCTTATCTATTCAGAATCGATAAGGATCTAGAAAAGAATAAAATAGAATTTCAAATAAATTATTGAATATTAATAAATTATTGAATATTATAGAACACAACGATTAATATAGCGATATAGAATTTCGATTTTTTTATCACTCG---------------ATTAAATTCGAA----------------TTATCATCTACTAT-----------------------------------------------------TAG----TATAGTAAATAGTTTTAG----------ATAGTTAAATTTTTCATTTTTGAAT---TCAAATGACATTTGGAA----------------------TTTTTTTTATACTTCTAT----------------ATATATTT---------ATATTATTTGATTCTATATTATAATCATATATTTCTAATTAGGA----ATGATTAGTTCTAACTAATGAGGCATTCTCCGC--------------TTTCATTCATAAAGATG----------------------------TAATGTAAAGTAAATAAACC------------------GTAAAGGCGAAAATTAAGACGACAAAAAAAAGAATCGACCGTTCAACTATTCAAAATTGCATTGGAAAGCTGACAGGGAGA----TATATATATCTAAGATATATATTCATCTATATTGAATTGGGGATACAGAAATGATAAAATCATATTGGATTGGACCAAAT-----GGCGGTCTCCTAT-----AGAAGATAGATAAGAAATC-----AAAAAAAGAAAACACTTT-TTCAAGATAGGAATCAGTATCTAATGCATTCAACGATTTCAGT------AT----AAAGGAAAGAAGAAAAGCAACGACATCACAATGAAATTTTAATCTCAA-----CCAAAAGGAA-GGGGATATGGCGAAATCGGTAGACGCTACGGACTT-AATTGAATTGAGCCTTGGTATGGAAACCCACTAAGTGATAACTTTCAAATTCAGAGAAACCCTGGAATTAATAAA-AAGGGGCAATCCTGAGCCAAATCCCGTTTTCCGAAAACAAA--GGTTC----------AGAAAGTGAAAAGGGGATAGGTGCAGAGACTCAACGGAAGTTGTTCTAACAAATGGAGTTGGCTGCATTAGTAGAGAAATCTTTCCATCTAAAATTCCGAAAGGGTAAAGTGAAGGATAAACG-----------TATATATACGTATTGAATACTATAT----CAAATGATTAATGACGACTCGACTAAATCTGTA-TTTTTTATATG-AAAACGGAAGAATTGGTGTGAATAGATTCCACATTGAAGAAAGAATCGAATAGTTTTTGATCAAATGATTCACTCCATAGTCTGATAGATCTTTTCAAGAATTGATTAATCGGACGAGAATAAAGATAGAGTCCTGTTCTACATGTCAATGTC-GGCAACAATGAAATTTATAGTAAGAGGAAAATCCGTCGACTTT-AAAAATCGTGAGGGTTCAAGTCCCTCTATCCCCAAAAAA-CATATTTGATCCCCCAACTATTTATCCTATCTC-CCTTTCGTTAGCGGTTCAAAATACCTTATTCATTTACTCTATTCTCTTAGAAATCGATCTGGACGGAAAAGCCCTTTTCTTATCACA----AATCTTGTGTTATTTATGATAT-ACAT----AAAAATGAACATCTTTGAGCAAGAAATACCCATTTGAATGGTTTACAATCGATATAACTACTCATACTGAAACTTACAAAGTACTCTTTTTTAAGA--------CCAAGAAA-TTCTAGTACCTAGATAAAACTTT-GTAATCCCCTTTCCTTC-----TTTTAATTGACATAACTCCCATTTTTCTC-----ATAAAATGAGGATGCTACATTGGGACTGGTCGGGATAG
Leptactina_delagoensis_KM592210_KM592117            TATCCA-----CCATTTTCTATTTCTATAGGAATGAAAGTGCTCTTGGCTCGACATCATTTGGTAATAT---AAATAG--------TCCAGGATAGAGCTCGAGTAGAAAGTGTTAATTGATTTCTCGGAGCAAAAATCTAGGGTTAAT-GCGAATCAATAAATTGGAACAACTTCGTGAGAATATAACTTCGATAT---------------------------------AAAAATCGAAAGGATCCCATTCGAGGAAGTTTCCCATT-CAAAAGGAAAATTTGTTGGGATTAATCAAACTTTTTCGACCCAAA----GTGTATTACACGGGAATCAAATGTC-----------------CACAAGATTCTTTGATAGAAGGAAATTCCAAAAAGGGGTATGTTGCTGCCATTTTGAAAGGATTAAGAAGGACCGAAGGAATGTCTAAACCCAATGATTGA-----TAAAGGATCTCAGAACAAGGAAACACCATTTAAATTGTCTC--------AATAAATGAGCCCGACTTAGTATCTT---------------AAGATAAGAAAT-AAA---------------AATTTTAAAGGAGACAAATAAGGGGGTAAAGACCACTCAATAAATGAAATTGCCTAACAATTTTCTTTTGAGCTATTTAAAAGTTATCTAACTTGAGTTATGAGTACGAATGATTTCTTTTTTATTTTCAGGAATGAAAAAG--------AAAAAAAAAAGACTTAAACCACAGTCTAATTGATTTGATG-------ATTTTATGCACCTTTTTATGATTTACTAGAATTCA------ATACATGTA-------TAAAACTTCGAATCAAATTA-TTTTTTTCTCGAGCCGTACGAAGAGAAAACTTCCTATACGTTTCTAGGAGGGGTATTGTTCATCTACATCTATCTCAAT?TATGGATAGGAATTCCATAAACTATTAGAATCTTAGTTAGTAACTATTACTTCTTATCTATTCATAATCGATAAAGATCTAGAAAAGAATAAAATAGAATTTCAAATAAATTATTGAATATTAATAAATTATTGAATATTATAGAACACAACGATTAATATAGCGATATAGAATTTCGATTTTTTTATCACTCG---------------ATTAAATTCGAA----------------TTATCATCTACTAT-----------------------------------------------------TAG----TATAGTAAATAGTTTTAG----------ATAGTTAAATTTTTCATTTTTGAAT---TCAAATGACATTTGGAA----------------------TTTTTTTTATACTTCTAT----------------ATATATTT---------ATATTATTTGATTCTATATCATAATCATATATTTCTAATTAGGA----ATGATTAGTTCTAACTAATGAGGCATTCTCCGC--------------TTTCATTCATAAAGATG----------------------------TAATGTAAAGTAAATAAACC------------------GTAAAGGCGAAAATTAAGACGACAAAAAAAAGAATCGACCGTTCAACTATTCAAAATTGCATTGGAAAGCTGACAGGGAGA----TATATATATCTAAGATATATATTCATCTATATTGAATTGGGGATACAGAAATGATAAAATCATATTGGATTGGACCAAAT-----GGCGGTCTCCTAT-----AGAAGATAGATAAGAAATC-----AAAAAAAGAAAACACTTT-TTCAAGATAGGAATCAGTATCTAATGCATTCAACGATTTCAGT------AT----AAAGGAAAGAAAAAAAGCAACGACATCACAATGAAATTTTAATCTCAAA----CCAAAAGGAA-GGGGATATGGCGAAATCGGTAGACGCTACGGACTT-AATTGAATTGAGCCTTGGTATGGAAACCCACTAAGTGATAACTTTCAAATTCAGAGAAACCCTGGAATTAATAAA-AAGGGGCAATCCTGAGCCAAATCCCGTTTTCCGAAAACAAA--GGTTC----------AGAAAGTGAAAAGGGGATAGGTGCAGAGACTCAACGGAAGTTGTTCTAACAAATGGAGTTGGCTGCATTAGTAGAGAAATCTTTCCATCTAAAATTCCGAAAGGGTAAAGTGAAGGATAAACG-----------TATATATACGTATTGAATACTATAT----CAAATGATTAATGACGACTCGACTAAATCTGTA-TTTTTTATATG-AAAACGGAAGAATTGGTGTGAATAGATTCCACATTGAAGAAAGAATCGAATAGTCATTGATCAAATGATTCACTCCATAGTCTGATAGATCTTTTCAAGAATTGATTAATCGGACGAGAATAAAGATAGAGTCCTGTTCTACATGTCAATGTC-GGCAACAATGAAATTTATAGTAAGAGGAAAATCCGTCGACTTT-AAAAATCGTGAGGGTTCAAGTCCCTCTATCCCCAAAAAA-CATATTTGATCCCCCAACTATTTATCCTATCTC-CCTTTCGTTAGCGGTTCAAAATACCTTATTCATTTACTCTATTCTCTTAGAAATCGATCTGGACGGAAAAGCCCTTTTCTTATCACA----AATCTTGTGTTATTTATGATAT-ACAT----AAAAATGAACATCTTTGAGCAAGAAATACCCATTTGAATGGTTTACAATCGATATAACTACTCATACTGAAACTTACAAAGTACTCTTTTTTAAGA-------TCCAAGAAA-TTCTAGTACCTAGATAAAACTTT-GTAATCCCCTTTCCTTC-----TTTTAATTGACATAACTCCCATTTTTCTC-----ATAAAATGAGGATGCTACATTGGGACTGGTCGGGATAG
Leptactina_epinyctios_KM592211_KM592118             TATCCA-----CCATTTTCTATTTCTATAGGAATGAAAGTGCTCTTGGCTCGACATCATTTGGTAATAT---AAATAG--------TCCAGGATAGAGCTCGAGTAGAAAGTGTTAATTGATTTCTCGGAGCAAAAATCTAGGGTTAAT-GCGAATCAATAAATTGGAACAACTTCGTGAGAATATAACTTCGATAT---------------------------------AAAAATCGAAAGGATCCCATTCGAGGAAGTTTCCCATT-CAAAAGGAAAATTTGTTGGGATTAATCAAACTTTTTCGACCCAAA----GTGTATTACACGGGAATCAAATGTC-----------------CACAAGATTCTTTGATAGAAGGAAATTCCAAAAAGGGGTATGTTGCTGCCATTTTGAAAGGATTAAGAAGGACCGAAGGAATGTCTAAACCCAATGATTGA-----TAAAGGATCTCAGAACAAGGAAACACCATTTAAATTGTCTC--------AATAAATGAGCCCTACTTAGTATCTT---------------AAGATAAGAAAT-AAA---------------AATTTTAAAGGAGACAAATAAGGGGGTAAAGACCACTCAATAAATGAAATTGCCTAACAATTTTCTTTTGAGCTATTTAAAAGTTATCTAACTTGAGTTATGAGTACGAATGATTTCTTTTTTATTTTCAGGAATGAAAAAG------AAAAAAAAAAAAGACTTAAACCACAGTCTAATTGATTTGATG-------ATTTTATGCACCTTTTTATGATTTACTAGAATTCA------ATACATGTA-------TAAAACTTCGAATCAAATTA-TTTTTTTCTCGAGCCGTACGAAGAGAAAACTTCCTATACGTTTCTAGGAGGGGTATTGTTCATCTACATCTATCTCAAT?TATGGATAGGAATTCCATAAACTATTAGAATCTTAGTTAGTAACTATTACTTCTTATCTATTCAGAATCGATAAGGATCTAGAAAAGAATAAAATAGAATTTCAAATAAATTATTGAATATTAATAAATTATTGAATATTATAGAACACAACGATTAATATAGCGATATAGAATTTCGATTTTTTTATTACTCG---------------ATTAAATTCGAA----------------TTATCATCTACTAT-----------------------------------------------------TAG----TATAGTAAATAGTTTTAG----------ATAGTTAAATTTTTCATTTTTGAAT---TCAAATGACATTTGGAA----------------------TTTTTTTTATACTTCTAT----------------ATATATTT---------ATATTATTTGATTCTATATCATAATCATATATTTCTAATTAGGA----ATGATTAGTTCTAACTAATGAGGCATTCTCCGC--------------TTTCATTCATAAAGATG----------------------------TAATGTAAAGTAAATAAACC------------------GTAAAGGCGAAAATTAAGACGACAAAAAAAAGAATCGACCGTTCAACTATTCAAAATTGCATTGGAAAGCTGACAGGGAGA----TATATATATCTAAGATATATATTCATCTATATTGAATTGGGGATACAGAAATGATAAAATCATATTGGATTGGACCAAAT-----GGCGGTCTCCTAT-----AGAAGATAGATAAGAAATC-----AAAAAAAGAAAACACTTT-TTCAAGATAGGAATCAGTATCTAATGCATTCAACGATTTCAGT------AT----AAAGGAAAGAAAAAAAGCAACGACATCACAATGAAATTTGAATCTCAAA----CCAAAAGGAA-GGGGATATGGCGAAATCGGTAGACGCTACGGACTT-AATTGAATTGAGCCTTGGTATGGAAACCCACTAAGTGATAACTTTCAAATTCAGAGAAACCCTGGAATTAATAAA-AAGGGGCAATCCTGAGCCAAATCCCGTTTTCCGAAAACAAA--GGTTC----------AGAAAGTGAAAAGGGGATAGGTGCAGAGACTCAACGGAAGTTGTTCTAACAAATGGAGTTGGCTGCATTAGTAGAGAAATCTTTCCATCTAAAATTCCGAAAGGGTAAAGTGAAGGATAAACG-----------TATATATACGTATTGAATACTATAT----CAAATGATTAATGACGACTCGACTAAATCTGTA-TTTTTTATATG-AAAACGGAAGAATTGGTGTGAATAGATTCCACATTGAAGAAAGAATCGAATAGTTATTGATCAAATGATTCACTCCATAGTCTGATAGATCTTTTCAAGAATTGATTAATCGGACGAGAATAAAGATAGAGTCCTGTTCTACATGTCAATGTC-GGCAACAATGAAATTTATAGTAAGAGGAAAATCCGTCGACTTT-AAAAATCGTGAGGGTTCAAGTCCCTCTATCCCCAAAAAA-CATATTTGATCCCCCAACTATTTATCCTATCTC-CCTTTCGTTAGCGGTTCAAAATACCTTATTCATTTACTCTATTCTCTTAGAAATCGATCTGGACGGAAAAGCCCTTTTCTTATCACA----AATCTTGTGTTATTTATGATAT-ACAT----AAAAATGAACATCTTTGAGCAAGAAATACCCATTTGAATGGTTTACAATCGATATAACTACTCATACTGAAACTTACAAAGTACTCTTTTTTAAGA-------TCCAAGAAA-TTCTAGTACCTAGATAAAACTTT-GTAATCCCCTTTCCTTC-----TTTTAATTGACATAACTCCTATTTTTCTC-----ATAAAATGAGGATGCTACATTGGGACTGGTCGGGATAG
Leptactina_involucrata_KM592212_KM592119            TATCCA-----CCATTTTCTATTTCTATAGGAATGAAAGTGCTCTTGGCTCGACATCATTTGGTAATAT---AAATAG--------TCCAGGATAGAGCTCGAGTAGAAAGTGTTAATTGATTTCTCGGAGCAAAAATCTAGGGTTAAT-GCGAATCAATAAATTGGAACAACTTCGTGAGAATATAACTTCGATAT---------------------------------AAAAATCGAAAGGATCCCATTCGAGGAAGTTTCCCATT-CAAAAGGAAAATTTGTTGGGATTAATCAAACTTTTTCGACCCAAA----GTGTATTACACGGGAATCAAATGTC-----------------CACAAGATTCTTTGATAGAAGGAAATTCCAAAAAGGGGTATGTTGCTGCCATTTTGAAAGGATTAAGAAGGACCGAAGGAATGTCTAAACCCAATGATTGA-----TAAAGGATCTCAGAACAAGGAAACACCATTTAAATTGTCTC--------AATAAATGAGCCCGACTTAGTATCTT---------------AAGATAAGAAAT-AAA---------------AATTTTAAAGGAGACAAATAAGGGGGTAAAGACCACTCAATAAATGAAATTGCCTAACAATTTTCTTTTGAGCTATTTAAAAGTTATCTAACTTGAGTTATGAGTACGAATGATTTCTTTTTTATTTTCAGGAATGAAAAAG-------AAAAAAAAAAAGACTTAAACCACAGTCTAATTGATTTGATG-------ATTTTATGCACCTTTTTATGATTTACTAGAATTCA------ATACATGTA-------TAAAACTTCGAATCAAATTA-TTTTTTTCTCGAGCCGTACGAAGAGAAAACTTCCTATACGTTTCTAGGAGGGGTATTGTTCATCTACATCTATCTCAAT?TATGGATAGGAATTCCATAAACTATTAGAATCTTAGTTAGTAACTATTACTTCTTATCTATTCATAATCGATAAAGATCTAGAAAAGAATAAAATAGAATTTCA------------------AATAAATTATTGAATATTATAGAACACAACGATTAATATAGCGATATAGAATTTCGATTTTTTTATCACTCG---------------ATTAAATTCGAA----------------TTATCATCTACTAT-----------------------------------------------------TAG----TATAGTAAATAGTTTTAG----------ATAGTTAAATTTTTCATTTTTGAAT---TCAAATGACATTTGGAA----------------------TTTTTTTTATACTTCTAT----------------ATATATTT---------ATATTATTTGATTCTATATCATAATCATATATTTCTAATTAGGA----ATGATTAGTTCTAACTAATGAGGCATTCTCCGC--------------TTTCATTCATAAAGATG----------------------------TAATGTAAAGTAAATAAACC------------------GTAAAGGCGAAAATTAAGACGACAAAAAAAAGAATCGACCGTTCAACTATTCAAAATTGCATTGGAAAGCTGACAGGGAGA----TATATATATCTAAGATATATATTCATCTATATTGAATTGGGGATACAGAAATGATAAAATCATATTGGATTGGACCAAAT-----GGCGGTCTCCTAT-----AGAAGATAGATAAGAAATC-----AAAAAAAGAAAACACTTTATTCAAGATAGGAATCAGTATCTAATGCATTCCACGATTTCAGT------AT----AAAGGAAAGAAAAAAAGCAACGACATCACAATGAAATTTTAATCTCAAA----CCAAAAGGAA-GGGGATATGGCGAAATCGGTAGACGCTACGGACTT-AATTGAATTGAGCCTTGGTATGGAAACCCACTAAGTGATAACTTTCAAATTCAGAGAAACCCTGGAATTAATAAA-AAGGGGCAATCCTGAGCCAAATCCCGTTTTCCGAAAACAAA--GGTTC----------AGAAAGTGAAAAGGGGATAGGTGCAGAGACTCAACGGAAGTTGTTCTAACAAATGGAGTTGGCTGCATTAGTAGAGAAATCTTTCCATCTAAAATTCCGAAAGGGTAAAGTGAAGGATAAACG-----------TATATATACGTATTGAATACTATAT----CAAATGATTAATGACGACTCGACTAAATCTGTA-TTTTTTATATG-AAAACGGAAGAATTGGTGTGAATAGATTCCACATTGAAGAAAGAATCGAATAGTCATTGATCAAATGATTCACTCCATAGTCTGATAGATCTTTTCAAGAATTGATTAATCGGACGAGAATAAAGATAGAGTCCTGTTCTACATGTCAATGTC-GGCAACAATGAAATTTATAGTAAGAGGAAAATCCGTCGACTTT-AAAAATCGTGAGGGTTCAAGTCCCTCTATCCCCAAAAAA-CATATTTGATCCCCCAACTATTTATCCTATCTC-CCTTTCGTTAGCGGTTCAAAATACCTTATTCATTTACTCTATTCTCTTAGAAATCGATCTGGACGGAAAAGCCCTTTTCTTATCACA----AATCTTGTGTTATTTATGATAT-ACAT----AAAAATGAACATCTTTGAGCAAGAAATACCCATTTGAATGGTTTACAATCGATATAACTACTCATACTGAAACTTACAAAGTACTCTTTTTTAAGA-------TCCAAGAAA-TTCTAGTACCTAGATAAAACTTT-GTAATCCCCTTTCCTTC-----TTTTAATTGACATAACTCCCATTTTTCTC-----ATAAAATGAGGATGCTACATTGGGACTGGTCGGGATAG
Leptactina_leopoldi_secundi_KM592213_KM592120       TATCCA-----CCATTTTCTATTTCTATAGGAATGAAAGTGCTCTTGGCTCGACATCATTTGGTAATAT---AAATAG--------TCCAGGATAGAGCTCGAGTAGAAAGTGTTAATTGATTTCTCGGAGCAAAAATCTAGGGTTAAT-GCGAATCAATAAATTGGAACAACTTCGTGAGAATATAACTTCGATAT---------------------------------AAAAATCGAAAGGATCCCATTCGAGGAAGTTTCCCATT-CAAAAGGAAAATTTGTTGGGATTAATCAAACTTTTTCGACCCAAA----GTGTATTACACGGGAATCAAATGTC-----------------CACAAGATTCTTTGATAGAAGGAAATTCCAAAAAGGGGTATGTTGCTGCCATTTTGAAAGGATTAAGAAGGACCGAAGGAATGTCTAAACCCAATGATTGA-----TAAAGGATCTCAGAACAAGGAAACACCATTTAAATTGTCTC--------AATAAATGAGCCCGACTTAGTATCTTAAGATAAGAAATAAAAAGATAAGAAAT-AAA---------------AATTTTAAAGGAGACAAATAAGGGGGTAAAGACCACTCAATAAATGAAATTGCCTAACAATTTTCTTTTGAGCTATTTAAAAGTTATCTAACTTGAGTTATGAGTACGAATGATTTCTTTTTTATTTTCAGGAATGAAAAAG-------AAAAAAAAAAAGACTTAAACCACAGTCTAATTGATTTGATG-------ATTTTATGCACCTTTTTATGATTTACTAGAATTCA------ATACATGTA-------TAAAACTTCGAATCAAATTA-TTTTTTTCTCGAGCCGTACGAAGAGAAAACTTCCTATACGTTTCTAGGAGGGGTATTGTTCATCTACATCTATCTCAAT?TATGGATAGGAATTCCATAAACTATTAGAATCTTAGTTAGTAACTATTACTTCTTATCTATTCATAATCGATAAAGATCTAGAAAAGAATAAAATAGAATTTCAAATAAATTATTGAATATTAATAAATTATTGAATATTATAGAACACAACGATTAATATAGCGATATAGAATTTCGATTTTTTTATCACTCG---------------ATTAAATTCGAA----------------TTATCATCTACTAT-----------------------------------------------------TAG----TATAGTAAATAGTTTTAG----------ATAGTTAAATTTTTCATTTTTGAAT---TCAAATGACATTTGGAA----------------------TTTTTTTTATACTTCTAT----------------ATATATTT---------ATATTATTTGATTCTATATCATAATCATATATTTCTAATTAGGA----ATGATTAGTTCTAACTAATGAGGCATTCTCCGC--------------TTTCATTCATAAAGATG----------------------------TAATGTAAAGTAAATAAACC------------------GTAAAGGCGAAAATTAAGACGACAAAAAAAAGAATCGACCGTTCAACTATTCAAAATTGCATTGGAAAGCTGACAGGGAGA----TATATATATCTAAGATATATATTCATCTATATTGAATTGGGGATACAGAAATGATAAAATCATATTGGATTGGACCAAAT-----GGCGGTCTCCTAT-----AGAAGATAGATAAGAAATC-----AAAAAAAGAAAACACTTT-TTCAAGATAGGAATCAGTATCTAATGCATTCAACGATTTCAGT------AT----AAAGGAAAGAAAAAAAGCAACGACATCACAATGAAATTTTAATCTCAAA----CCAAAAGGAA-GGGGATATGGCGAAATCGGTAGACGCTACGGACTT-AATTGAATTGAGCCTTGGTATGGAAACCCACTAAGTGATAACTTTCAAATTCAGAGAAACCCTGGAATTAATAAA-AAGGGGCAATCCTGAGCCAAATCCCGTTTTCCGAAAACAAA--GGTTC----------AGAAAGTGAAAAGGGGATAGGTGCAGAGACTCAACGGAAGTTGTTCTAACAAATGGAGTTGGCTGCATTAGTAGAGAAATCTTTCCATCTAAAATTCCGAAAGGGTAAAGTGAAGGATAAACG-----------TATATATACGTATTGAATACTATAT----CAAATGATTAATGACGACTCGACTAAATCTGTA-TTTTTTATATG-AAAACGGAAGAATTGGTGTGAATAGATTCCACATTGAAGAAAGAATCGAATAGTCATTGATCAAATGATTCACTCCATAGTCTGATAGATCTTTTCAAGAATTGATTAATCGGACGAGAATAAAGATAGAGTCCTGTTCTACATGTCAATGTC-GGCAACAATGAAATTTATAGTAAGAGGAAAATCCGTCGACTTT-AAAAATCGTGAGGGTTCAAGTCCCTCTATCCCCAAAAAA-CATATTTGATCCCCCAACTATTTATCCTATCTC-CCTTTCGTTAGCGGTTCAAAATACCTTATTCATTTACTCTATTCTCTTAGAAATCGATCTGGACGGAAAAGCCCTTTTCTTATCACA----AATCTTGTGTTATTTATGATAT-ACAT----AAAAATGAACATCTTTGAGCAAGAAATACCCATTTGAATGGTTTACAATCGATATAACTACTCATACTGAAACTTACAAAGTACTCTTTTTTAAGA-------TCCAAGAAA-TTCTAGTACCTAGATAAAACTTT-GTAATCCCCTTTCCTTC-----TTTTAATTGACATAACTCCCATTTTTCTC-----ATAAAATGAGGATGCTACATTGGGACTGGTCGGGATAG
Leptactina_mannii_KM592214_KM592121                 TATCCA-----CCATTTTCTATTTCTATAGGAATGAAAGTGCTCTTGGCTCGACATCATTTGGTAATAT---AAATAG--------TCCAGGATAGAGCTCGAGTAGAAAGTGTTAATTGATTTCTCGGAGCAAAAATCTAGGGTTAAT-GCGAATCAATAAATTGGAACAACTTCGTGAGAATATAACTTCGATAT---------------------------------AAAAATCGAAAGGATCCCATTCGAGGAAGTTTCCCATT-CAAAAGGAAAATTTGTTGGGATTAATCAAACTTTTTCGACCCAAA----GTGTATTACACGGGAATCAAATGTC-----------------CACAAGATTCTTTGATAGAAGGAAATTCCAAAAAGGGGTATGTTGCTGCCATTTTGAAAGGATTAAGAAGGACCGAAGGAATGTCTAAACCCAATGATTGA-----TAAAGGATCTCAGAACAAGGAAACACCATTTAAATTGTCTC--------AATAAATGAGCCCGACTTAGTATCTT---------------AAGATAAGAAAT-AAA---------------AATTTTAAAGGAGACAAATAAGGGGGTAAAGACCACTCAATAAATGAAATTGCCTAACAATTTTCTTTTGAGCTATTTAAAAGTTATCTAACTTGAGTTATGAGTACGAATGATTTCTTTTTTATTTTCAGGAATGAAAAGAAA-AAGAAAAAAAAAAAAGACTTAAACCACAGTCTAATTGATTTGATG-------ATTTTATGCACCTTTTTATGATTTACTAGAATTCA------ATACATGTA-------TAAAACTTCGAATCAAATTA-TTTTTTTCTCGAGCCGTACGAAGAGAAAACTTCCTATACGTTTCTAGGAGGGGTATTGTTCATCTATATCTATCTCAAT?TATGGATAGGAATTCCATAAACTATTAGAATCTTAGTTAGTAACTATTACTTCTTATCTATTCATAATCGATAAAGATCTAGAAAAGAATAAAATAGAATTTCAAATAAATTATTGAATATTAATAAATTATTGAATATTATAGAACACAACGATTAATATAGCGATATAGAATTTCGATTTTTTTATCACTCG---------------ATTAAATTCGAA----------------TTATCATCTACTAT-----------------------------------------------------TAG----TATAGTAAATAGTTTTAG----------ATAGTTAAATTTTTCATTTTTGAAT---TCAAATGACATTTGGAA----------------------TTTTTTTTATACTTCTAT----------------ATATATTT---------ATATTATTTGATTCTATATCATAATCATATATTTCTAATTAGGA----ATGATTAGTTCTAACTAATGAGGCATTCTCCGC--------------TTTCATTCATAAAGATG----------------------------TAATGTAAAGTAAATAAACC------------------GTAAAGGCGAAAATTAAGACGACAAAAAAAAGAATCGACCGTTCAACTATTCAAAATTGCATTGGAAAGCTGACAGGGAGA----TATATATATCTAAGATATATATTCATCTATATTGAATTGGGGATACAGAAATGATAAAATCATATTGGATTGGACCAAAT-----GGCGGTCTCCTAT-----AGAAGATAGATAAGAAATC-----AAAAAAAGAAAACACTTT-TTCAAGATAGGAATCAGTATCTAATGCATTCAACGATTTCAGT------AT----AAAGGAAAGAAAAAAAGCAACGACATCACAATGAAATTTTAATCTCAAA----CCAAAGGGAA-GGGGATATGGCGAAATCGGTAGACGCTACGGACTT-AATTGAATTGAGCCTTGGTATGGAAACCCACTAAGTGATAACTTTCAAATTCAGAGAAACCCTGGAATTAATAAA-AAGGGGCAATCCTGAGCCAAATCCCGTTTTCCGAAAACAAA--GGTTC----------AGAAAGTGAAAAGGGGATAGGTGCAGAGACTCAACGGAAGTTGTTCTAACAAATGGAGTTGGCTGCATTAGTAGAGAAATCTTTCCATCTAAAATTCCGAAAGGGTAAAGTGAAGGATAAACG-----------TATATATACGTATTGAATACTATAT----CAAATGATTAATGACGACTCGACTAAATCTGTA-TTTTTTATATG-AAAACGGAAGAATTGGTGTGAATAGATTCCACATTGAAGAAAGAATCGAATAGTCATTGATCAAATGATTCACTCCATAGTCTGATAGATCTTTTCAAGAATTGATTAATCGGACGAGAATAAAGATAGAGTCCTGTTCTACATGTCAATGTC-GGCAACAATGAAATTTATAGTAAGAGGAAAATCCGTCGACTTT-AAAAATCGTGAGGGTTCAAGTCCCTCTATCCCCAAAAAA-CATATTTGATCCCCCAACTATTTATCCTATCTC-CCTTTCGTTAGCGGTTCAAAATACCTTATTCATTTACTCTATTCTCTTAGAAATCGATCTGGACGGAAAAGCCCTTTTCTTATCACA----AATCTTGTGTTATTTATGATAT-ACAT----AAAAATGAACATCTTTGAGCAAGAAATACCCATTTGAATGGTTTACAATCGATATAACTACTCATACTGAAACTTACAAAGTACTCTTTTTTAAGA-------TCCAAGAAA-TTCTAGTACCTAGATAAAACTTT-GTAATCCCCTTTCCTTC-----TTTTAATTGACATAACTCCCATTTTTCTC-----ATAAAATGAGGATGCTACATTGGGACTGGTCGGGATAG
Leptactina_papalis_KM592188_KM592095                TATCCA-----CCATTTTCTATTTCTATAGGAATGAAAGTGCTCTTGGCTCGACATCATTTGGTAATAT---AAATAG--------TCCAGGATAGAGCTCGAGTAGAAAGTGTTAATTGATTTCTCGGAGCAAAAATCTAGGGTTAAT-GCGAATCAATAAATTGGAACAACTTCGTGAGAATATAACTTCGATAT---------------------------------AAAAATCGAAAGGATCCCATTCGAGGAAGTTTCCCATT-CAAAAGGAAAATTTGTTGGGATTAATCAAACTTTTTCGACCCAAA----GTGTATTACACGGGAATCAAATGTC-----------------CACAAGATTCTTTGATAGAAGGAAATTCCAAAAAGGGGTATGTTGCTGCCATTTTGAAAGGATTAAGAAGGACCGAAGGAATGTCTAAACCCAATGATTGA-----TAAAGGATCTCAGAACAAGGAAACACCATTTAAATTGTCTC--------AATAAATGAGCCCTACTTAGTATCTT---------------AAGATAAGAAAT-AAA---------------AATTTTAAAGGAGACAAATAAGGGGGTAAAGACCACTCAATAAATGAAATTGCCTAACAATTTTCTTTTGAGCTATTTAAAAGTTATCTAACTTGAGTTATGAGTACGAATGATTTCTTTTTTATTTTCAGGAATGAAAAAG-A----AAAAAAAAAAAAGACTTAAACCACAGTCTAATTGATTTGATG-------ATTTTATGCACCTTTTTATGATTTACTAGAATTCA------ATACATGTA-------TAAAACTTCGAATCAAATTA-TTTTTTTCTCGAGCCGTACGAAGAGAAAACTTCCTATACGTTTCTAGGAGGGGTATTGTTCATCTACATCTATCTCAAT?TATGGATAGGAATTCCATATTCTATTAGAATCTTAGTTAGTAACTATTACTTCTTATCTATTCAGAATCGATAAGGATCTAGAAAAGAATAAAATAGAATTTCAAATAAATTATTGAATATTAATAAATTATTGAATATTATAGAACACAACGATTAATATAGCGATATAGAATTTCGATTTTTTTATCACTCG---------------ATTAAATTCGAA----------------TTATCATCTACTAT-----------------------------------------------------TAG----TATAGTAAATAGTTTTAG----------ATAGTTAAATTTTTCATTTTTGAAT---TCAAATGACATTTGGAA----------------------TTTTTTTTATACTTCTAT----------------ATATATTT---------ATATTATTTGATTCTATATCATAATCATATATTTCTAATTAGGA----ATGATTAGTTCTAACTAATGAGGCATTCTCCGC--------------TTTCATTCATAAAGATG----------------------------TAATGTAAAGTAAATAAACC------------------GTAAAGGCGAAAATTAAGACGACAAAAAAAAGAATCGACCGTTCAACTATTCAAAATTGCATTGGAAAGCTGACAGGGAGA----TATATATATCTAAGATATATATTCATCTATATTGAATTGGGGATACAGAAATGATAAAATCATATTGGATTGGACCAAAT-----GGCGGTCTCCTAT-----AGAAGATAGATAAGAAATC-----AAAAAAAGAAAACACTTT-TTCAAGATAGGAATCAGTATCTAATGCATTCAACGATTTCAGT------AT----AAAGGAAAGAAAAAAAGCAACGACATCACAATGAAATTTTAATCTCAAA----CCAAAAGGAA-GGGGATATGGCGAAATCGGTAGACGCTACGGACTT-AATTGAATTGAGCCTTGGTATGGAAACCCACTAAGTGATAACTTTCAAATTCAGAGAAACCCTGGAATTAATAAA-AAGGGGCAATCCTGAGCCAAATCCCGTTTTCCGAAAACAAA--GGTTC----------AGAAAGTGAAAAGGGGATAGGTGCAGAGACTCAACGGAAGTTGTTCTAACAAATGGAGTTGGCTGCATTAGTAGAGAAATCTTTCCATCTAAAATTCCGAAAGGGTAAAGTGAAGGATAAACG-----------TATATATACGTATTGAATACTATAT----CAAATGATTAATGACGACTCGACTAAATCTGTA-TTTTTTATATG-AAAACGGAAGAATTGGTGTGAATAGATTCCACATTGAAGAAAGAATCGAATAGTTATTGATCAAATGATTCACTCCATAGTCTGATAGATCTTTTCAAGAATTGATTAATCGGACGAGAATAAAGATAGAGTCCTGTTCTACATGTCAATGTC-GGCAACAATGAAATTTATAGTAAGAGGAAAATCCGTCGACTTT-AAAAATCGTGAGGGTTCAAGTCCCTCTATCCCCAAAAAA-CATATTTGATCCCCCAACTATTTATCCTATCTC-CCTTTCGTTAGCGGTTCAAAATACCTTATTCATTTACTCTATTCTCTTAGAAATCGATCTGGACGGAAAAGCCCTTTTCTTATCACA----AATCTTGTGTTATTTATGATAT-ACAT----AAAAATGAACATCTTTGAGCAAGAAATACCCATTTGAATGGTTTACAATCGATATAACTACTCATACTGAAACTTACAAAGTACTCTTTTTTAAGA-------TCCAAGAAA-TTCTAGTACCTAGATAAAACTTT-GTAATCCCCTTTCCTTC-----TTTTAATTGACATAACTCCCATTTTTCTC-----ATAAAATGAGGATGCTACATTGGGACTGGTCGGGATAG
Leptactina_papyrophloea_KM592215_KM592122           TATCCA-----CCATTTTCTATTTCTATAGGAATGAAAGTGCTCTTGGCTCGACATCATTTGGTAATAT---AAATAG--------TCCAGGATAGAGCTCGAGTAGAAAGTGTTAATTGATTTCTCGGAGCAAAAATCTAGGGTTAAT-GCGAATCAATAAATTGGAACAACTTCGTGAGAATATAACTTCGATAT---------------------------------AAAAATCGAAAGGATCCCATTCGAGGAAGTTTCCCATT-CAAAAGGAAAATTTGTTGGGATTAATCAAACTTTTTCGACCCAAA----GTGTATTACACGGGAATCAAATGTC-----------------CACAAGATTCTTTGATAGAAGGAAATTCCAAAAAGGGGTATGTTGCTGCCATTTTGAAAGGATTAAGAAGGACCGAAGGAATGTCTAAACCCAATGATTGA-----TAAAGGATCTCAGAACAAGGAAACACCATTTAAATTGTCTC--------AATAAATGAGCCCTACTTAGTATCTT---------------AAGATAAGAAAT-AAA---------------AAATTTAAAGGAGACAAATAAGGGGGTAAAGACCACTCAATAAATGAAATTGCCTAACAATTTTCTTTTGAGCTATTTAAAAGTTATCTAACTTGAGTTATGAGTACGAATGATTTCTTTTTTATTTTCAGGAATGAAAAGAAA----AAAAAAAAAAAAGACTTAAACCACAGTCTAATTGATTTGATG-------ATTTTATGCACCTTTTTATGATTTACTAGAATTCA------ATACATGTA-------TAAAACTTCGAATCAAATTA-TTTTTTTCTCGAGCCGTACGAAGAGAAAACTTCCTATACGTTTCTAGGAGGGGTATTGTTCATCTACATCTATCTCAAT?TATGGATAGGAATTCCATAAACTATTAGAATCTTAGTTAGTAACTATTACTTCTTATCTATTCAGAATCGATAAGGATCTAGAAAAGAATAAAATAGAATTTCAAATAAATTATTGAATATTAATAAATTATTGAATATTATAGAACACAACGATTAATATAGCGATATAGAATTTCGATTTTTTTATCACTCG---------------ATTAAATTCGAA----------------TTATCATCTACTAT-----------------------------------------------------TAG----TATAGTAAATAGTTTTAG----------ATAGTTAAATTTTTCATTTTTGAAT---TCAAATGACATTTGGAA----------------------TTTTTTTTATACTTCTAT----------------ATATATTT---------ATATTATTTGATTCTATATCATAATCATATATTTCTAATTAGGA----ATGATTAGTTCTAACTAATGAGGCATTCTCCGC--------------TTTCATTCATAAAGATG----------------------------TAATGTAAAGTAAATAAACC------------------GTAAAGGCGAAAATTAAGACGACAAAAAAAAGAATCGACCGTTCAACTATTCAAAATTGCATTGGAAAGCTGACAGGGAGA----TATATATATCTAAGATATATATTCATCTATATTGAATTGGGGATACAGAAATGATAAAATCATATTGGATTGGACCAAAT-----GGCGGTCTCCTAT-----AGAAGATAGATAAGAAATC-----AAAAAAAGAAAACACTTT-TTCAAGATAGGAATCAGTATCTAATGCATTCAACGATTTCAGT------AT----AAAGGAAAGAAAAAAAGCAACGACATCACAATGAAATTTTAATCTCAAA----CCAAAAGGAA-GGGGATATGGCGAAATCGGTAGACGCTACGGACTT-AATTGAATTGAGCCTTGGTATGGAAACCCACTAAGTGATAACTTTCAAATTCAGAGAAACCCTGGAATTAATAAA-AAGGGGCAATCCTGAGCCAAATCCCGTTTTCCGAAAACAAA--GGTTC----------AGAAAGTGAAAAGGGGATAGGTGCAGAGACTCAACGGAAGTTGTTCTAACAAATGGAGTTGGCTGCATTAGTAGAGAAATCTTTCCATCTAAAATTCCGAAAGGGTAAAGTGAAGGATAAACG-----------TATATATACGTATTGAATACTATAT----CAAATGATTAATGACGACTCGACTAAATCTGTA-TTTTTTATATG-AAAACGGAAGAATTGGTGTGAATAGATTCCACATTGAAGAAAGAATCGAATAGTCATTGATCAAATGATTCACTCCATAGTCTGATAGATCTTTTCAAGAATTGATTAATCGGACGAGAATAAAGATAGAGTCCTGTTCTACATGTCAATGTC-GGCAACAATGAAATTTATAGTAAGAGGAAAATCCGTCGACTTT-AAAAATCGTGAGGGTTCAAGTCCCTCTATCCCCAAAAAA-CATATTTGATCCCCCAACTATTTATCCTATCTC-CCTTTCGTTAGCGGTTCAAAATACCTTATTCATTTACTCTATTCTCTTAGAAATCGATCTGGACGGAAAAGCCCTTTTCTTATCACA----AATCTTGTGTTATTTATGATAT-ACAT----AAAAATGAACATCTTTGAGCAAGAAATACCCATTTGAATGGTTTACAATCGATATAACTACTCATACTGAAACTTACAAAGTACTCTTTTTTAAGA-------TCCAAGAAA-TTCTAGTACCTAGATAAAACTTT-GTAATCCCCTTTCCTTC-----TTTTAATTGACATAACTCCCATTTTTCTC-----ATAAAATGAGGATGCTACATTGGGACTGGACGGGATAG
Leptactina_pynaertii_KM592216_KM592123              TATCCA-----CCATTTTCTATTTCTATAGGAATGAAAGTGCTCTTGGCTCGACATCATTTGGTAATAT---AAATAG--------TCCAGGATAGAGCTCGAGTAGAAAGTGTTAATTGATTTCTCGGAGCAAAAATCTAGGGTTAAT-GCGAATCAATAAATTGGAACAACTTCGTGAGAATATAACTTCGATAT---------------------------------AAAAATCGAAAGGATCCCATTCGAGGAAGTTTCCCATT-CAAAAGGAAAATTTGTTGGGATTAATCAAACTTTTTCGACCCAAA----GTGTATTACACGGGAATCAAATGTC-----------------CACAAGATTCTTTGATAGAAGGAAATTCCAAAAAGGGGTATGTTGCTGCCATTTTGAAAGGATTAAGAAGGACCGAAGGAATGTCTAAACCCAATGATTGA-----TAAAGGATCTCAGAACAAGGAAACACCATTTAAATTGTCTC--------AATAAATGAGCCCGACTTAGTATCTT---------------AAGATAAGAAAT-AAA---------------AATTTTAAAGGAGACAAATAAGGGGGTAAAGACCACTCAATAAATGAAATTGCCTAACAATTTTCTTTTGAGCTATTTAAAAGTTATCTAACTTGAGTTATGAGTACGAATGATTTCTTTTTTATTTTCAGGAATGAAAAAG-A----AAAAAAAAAAAAGACTTAAACCACAGTCTAATTGATTTGATG-------ATTTTATGCACCTTTTTATGATTTACTAGAATTCA------ATACATGTA-------TAAAACTTCGAATCAAATTA-TTTTTTTCTCGAGCCGTACGAAGAGAAAACTTCCTATACGTTTCTAGGAGGGGTATTGTTCATCTATATCTATCTCAAT?TATGGATAGGAATTCCATAAACTATTAGAATCTTAGTTAGTAACTATTACTTCTTATCTATTCATAATCGATAAAGATCTAGAAAAGAATAAAATAGAATTTCAAATAAATTATTGAATATTAATAAATTATTGAATATTATAGAACACAACGATTAATATAGCGATATAGAATTTCGATTTTTTTATCACTCG---------------ATTAAATTCGAA----------------TTATCATCTACTAT-----------------------------------------------------TAG----TATAGTAAATAGTTTTAG----------ATAGTTAAATTTTTCATTTTTGAAT---TCAAATGACATTTGGAA----------------------TTTTTTTTATACTTCTAT----------------ATATATTT---------ATATTATTTGATTCTATATCATAATCATATATTTCTAATTAGGA----ATGATTAGTTCTAACTAATGAGGCATTCTCCGC--------------TTTCATTCATAAAGATG----------------------------TAATGTAAAGTAAATAAACC------------------GTAAAGGCGAAAATTAAGACGACAAAAAAAAGAATCGACCGTTCAACTATTCAAAATTGCATTGGAAAGCTGACAGGGAGA----TATATATATCTAAGATATATATTCATCTATATTGAATTGGGGATACAGAAATGATAAAATCATATTGGATTGGACCAAAT-----GGCGGTCTCCTAT-----AGAAGATAGATAAGAAATC-----AAAAAAAGAAAACACTTT-TTCAAGATAGGAATCAGTATCTAATGCATTCAACGATTTCAGT------AT----AAAGGAAAGAAAAAAAGCAACGACATCACAATGAAATTTTAATCTCAAA----CCAAAGGGAA-GGGGATATGGCGAAATCGGTAGACGCTACGGACTT-AATTGAATTGAGCCTTGGTATGGAAACCCACTAAGTGATAACTTTCAAATTCAGAGAAACCCTGGAATTAATAAA-AAGGGGCAATCCTGAGCCAAATCCCGTTTTCCGAAAACAAA--GGTTC----------AGAAAGTGAAAAGGGGATAGGTGCAGAGACTCAACGGAAGTTGTTCTAACAAATGGAGTTGGCTGCATTAGTAGAGAAATCTTTCCATCTAAAATTCCGAAAGGGTAAAGTGAAGGATAAACG-----------TATATATACGTATTGAATACTATAT----CAAATGATTAATGACGACTCGACTAAATCTGTA-TTTTTTATATG-AAAACGGAAGAATTGGTGTGAATAGATTCCACATTGAAGAAAGAATCGAATAGTCATTGATCAAATGATTCACTCCATAGTCTGATAGATCTTTTCAAGAATTGATTAATCGGACGAGAATAAAGATAGAGTCCTGTTCTACATGTCAATGTC-GGCAACAATGAAATTTATAGTAAGAGGAAAATCCGTCGACTTT-AAAAATCGTGAGGGTTCAAGTCCCTCTATCCCCAAAAAA-CATATTTGATCCCCCAACTATTTATCCTATCTC-CCTTTCGTTAGCGGTTCAAAATACCTTATTCATTTACTCTATTCTCTTAGAAATCGATCTGGACGGAAAAGCCCTTTTCTTATCACA----AATCTTGTGTTATTTATGATAT-ACAT----AAAAATGAACATCTTTGAGCAAGAAATACCCATTTGAATGGTTTACAATCGATATAACTACTCATACTGAAACTTACAAAGTACTCTTTTTTAAGA-------TCCAAGAAA-TTCTAGTACCTAGATAAAACTTT-GTAATCCCCTTTCCTTC-----TTTTAATTGACATAACTCCCATTTTTCTC-----ATAAAATGAGGATGCTACATTGGGACTGGTCGGGATAG
Nichallea_soyauxii_KM592218_KM592125                TATCCA-----CCATTTTCTATTTCTATAGGAATGAAAGTGCTCTTGGCTCGACATCATTTGGTAATAT---AAATAA--------TCCAGGATAGAGCTCGAGTAGAAAGTGTTAATTGATTTCTCGGAGCAAAAATCTAGGGTTAAT-GCAAATCAATAAATTGGAACAACTTCGTGAGAATATAACTTCGATAT---------------------------------AAAAATCGAAAGGATCCCATTCGAGGAAGTTTCCCATT-CAAAAGGAAAATTTGTTGGGATTAATCAAACTTTTTCGACCCAAA----GTGTATCACGCGGGAATCAAATGTC-----------------CACAAGATTCTTTGATAGAAGGAAATTCCAAAAAGGGGTATGTTGCTGCCATTTTGAAAGGATTAAGAAGGGCCGAAGGAATGTCTAAACCCAATGATTGA-----TAAAGGATCTCAGAACAAGGAAACACCATTTAAATTGTCTC--------AATAAATGAACCCGACTTAGTATCTT---------------AAGATAAGAAAT-ACA---------------AATTTTAAAGGAGACAAATAAGGGGGTAAAGACCACTCAATAAATGAAATTTCCTAACAATTTTCTTTTGAGCTATTTAAAAGTTATCTAACTTGAGTTATGAGTACGAATGATTTCTTTTTTATTTTCAGGAATGAAA----------AAAAAAAAAAAGACTTAAACCACAGTCTAATTGATTTGATG-------ATTTTATGCACCTTTTTATGATTTACTAGAATTCA------ATACATATATAAAACTTAAAACTTCGAATCAAATTA-TTTTTTTCTCGAGCCGTATGAAGAGAAAACTTCCTATACGTTTCTAGGAGGGGTATTGTTCATCTACATCTATCTCAAT?TATGGATAGGAATTCCATAAACTATTAGAATCTTAGTTAGTAACTATTACTTCTTATCTATTCATAATCGATAAGGATCTAGAAAAGAATAAAATAGAATTTAA------------------AATAAATTATTGAATATTATAAAGCACAACGATTAATATAGCGATATAGAATTTCGATTTTTTTATCACTCG---------------ATTAAATTCGAA----------------TTATCATCTACTAT--------------------------------------TA--------GTTATTAG----TATAGTAAATAGTTTTAG----------AGAGTTAAATTTTTCATTTTTGAAT---TCAAATGACATTTGGAATTTTTTTATACTTCTATATATAATTTTTTTATACTTCTAT----------------ATATATTT---------ATATTATTTGATTCTATATCATAATCATATATTTCTAATTAGGA----ATGATTAGTTCTAACTAATGAGACATTCTCCGC--------------TTTCATTCATAAAGATG----------------------------TAATGTAAAGTAAATAAACC------------------GTAAAGGCGAAAATTAAGACGAC-AAAAAAAGAATCGACCGTTCAACTATTCAAAATTGCATTGGAAAGCTGACAGGGAGA----TATATATATCTAAGATATATATTCATCTATATTGAATTGGAGATACAGAAATGATAAAATCATATTGGATTGGACCAAAT-----GGGGGTCTCCTATAGAAGAGAAGATAGATAAGAAATA--AAAAAAAAAATAAAAAACTTT-TTCAAGATAGGAATCAGTATCTAATGCATTCAACGATTTCAGT------AT----AAAGGAAAGAAAAAAAGCAACGACATCACAATGAAATTTTAATCTCAAA----CCAAAAGGAA-GGGGATATGGCGAAATCGGTAGACGCTACGGACTT-AATTGAATTGAGCCTTGGTATGGAAACCCACTAAGTGATAACTTTCAAATTCAGAGAAACCCTGGAATTAATAAA-AAGGGGCAATCCTGAGCCAAATCCCGTTTTCCGAAACCAAA--GGTTC----------AGAAAGTGAAAAGGGGATAGGTGCAGAGACTCAACGGAAGCTGTTCTAACAAATGGAGTTGGCTGCGTTAGTAGAGAAATCTTTCCATCTAAAATTCCGAAAGGGTAAAGTGAAGGATAAACGTATATATACGTTATATATACGTATTGAATACTATAT----CAAATGATTAATGACGACTCGACTGAATCTGTA-TTTTTTATATG-AAAACGGAAGAATTGGTGTGAATAGATTCCACATTGAAGAAAGAATCGAATATTCATTGATCAAATGATTCACTCCACAGTCTGATAGATCTTTTCAAGAATTTATTAATCGGACGAGAATAAAGATAGAGTCCTGTTCTACATGTCAATGTC-GGCAACAATGAAATTTATAGTAAGAGGAAAATCCGTCGACTTT-AAAAATCGTGAGGGTTCAAGTCCCTCTATCCCCAAAAAA-CATATTTGATCCCCCAACTATTTATCCTATCCC-CCTTTCGTTAGGGGTTCAAAATACCTTATTCATTTACTCTATTCTCTTAGAAATCGATCTGGACGGAAAAGCCCTTTTCTTATCACA----AATCTTGTGTTATTTATGATAT-ACAT----A-----GAACATCTTTGAGCAAGAAATACCCATTTGAATGGTTTACAATCGATATAACTACTCATACTGAAACTGACAAAGTACTCTTTTTTAAGA-------TCCAAGAAA-TTCTAGTACCTAGATAAAACTTT-GTCATCCCCTTTCCTTC-----TTTTAATTGACATAACTCCCATTTTTCTC-----ATAAAATGAGGATGCTACATTGGGACTGGTCGGGATAG
Paracephaelis_cinerea_KM592220_KM592127             TATCCA-----CCATTTTCTATTTCTATAGGAATGAAAGTGCTCTTGGCTCGACATCATTTGGTAATAT---AAATAG--------TCCAGGATAGAGCTCGAGTAGAAAGTGTTAATTGATTTCTCGGAGCAAAAATCTAGGGTTAAT-GCAAATCAATAAATTGGAACAACTTCGTGAGAATATAACTTCGATAT---------------------------------AAAAATCGAAAGGATCCCATTCGAGGAAGTTTCCCATT-CAAAAGGAAAAGTTGTTGGGATTAATCAAACTTTTTCGACCCAAA----GTGTATCACGCGGGAATCAAATGTC-----------------CACAAGATTCTTTGATAGAAGGAAATTCCAAAAAGGGGTATGTTGCTGCCATTTTGAAAGGATTAAGAAGGACCGAAGGAATGTCTAAACCCAATGATTGA-----TAAAGGATCTCAGAACAAGGAAACACCATTTAAATTGTCTC--------AATAAATGAGCCCGACTTAGTATCTT---------------AAGATAAGAAAT-CAA---------------AATTTTAAAGGAGACAAATAAGGGGGTAAAGACCACTCAATAAATGAAATTGCCTAACAATTTTCTTTTGAGCTATTTAAAAGTTATCTAACTTGAGTTATGAGTACGAATGATTTCTTTTTTATTTTCAGGAATGAAAAAG------AAAAAAAAAAAAGACTTAAACCACAGTCTAATTGATTTGATGATTTT--ATTTTATGCACCTTTTTATGATTTACTAGAATTCA------ATACATATA-------TAAAACTTCGAATCAAATTA-TTTTTTTCTCGAGCCGTACGAAGAGAAAACTTCCTATACGTTTCTAGGAGGGGTATTGTTCATCTACATCTATCTCAAT?TATGGATAGGAATTCCATAAACTATTAGAATCTTAGTTAGTAACTATTACTTCTTATCTATTCATAATCGATAAGGATCTAGAAAAGAATAAAATAGAATTTCA------------------AATAAATTATTGAATATTCTAGAGCACAACGATTAATATAGCGATATAGAATTTCAATTTTTTTATCACTCG---------------ATTAAATTCGAA----------------TTATCATCTACTAT-----------------------------------------------------TAG----TATAGTAAATAGTTTTAG----------ATAGTTAAATTTTTCATTTTTGAAT---TCAAATGACATTTGGAA---------------------TTTTTTTTTATACTTCTAT----------------ATATATTT---------ATATTATTTGATTCTATATCATAATCATATATTTCTAATTAGGA----ATGATTAGTTCTAACTAATGAGACATTCTCCGC--------------TTTCATTCATAAAGATG----------------------------TAATGTAAAGTAAATAAACCGT-------------AAAGTAAAGGCGAAAATTAAGACGAC-AAAAAAAGAATCGACCGTTCAACTATTCAAAATTGCATTGGAAAGCTGACAGGGAGA----TATATATATCTAAGATATATATTCATCTATATTGAATTGGGGATACAGAAATGATAAAATCATATTGGATTGGACCAAAT-----GGGGGTCTCCTAT-----AGAAGATAGATAAGAAATC----AAAAAAAAGAAAACACTTT-TTCAAGATAGGAATCAGTATCTAATGCATTCAACGATTTCAGT------AT----AAAGGAAAGAAAAAAAGCAACGACATCACAATGAAATTTTAATCTCAAA----CCAAAAGGAA-GGGGATATGGCGAAATCGGTAGACGCTACGGACTT-AATTGAATTGAGCCTTGGTATGGAAACTCACTAAGTGATAACTTTCAAATTCAGAGAAACCCTGGAATTAATAAA-AAGGGGCAATCCTGAGCCAAATCCCGTTTTCCGAAACCAAA--GGTTC----------AGAAAGTGAAAAGGGGATAGGTGCAGAGACTCAACGGAAGCTGTTCTAACAAATGGAGTTGGCTGCATTAGTAGAGAAATCTTTCCATCTAAAATTCCGAAAGGGTAAAGTGAAGGATAAACG-----------TATATATACGTATTGAATACTATGT----CAAATGATTAATGACGACTCGACTGAATCTGTA-TTTTTTATATG-AAAACGGAAGAATTGGTGTGAATAGATTCCACATTGAAGAAAGAATCGAATATTCATTGATCAAATGATTCACTCCATAGTCTGATAGATCTTTTCAAGAATTGATTAATCGGACGAGAATAAAGATAGAGTCCTGTTCTACATGTCAATGTC-GGCAACAATGAAATTTATAGTAAGAGGAAAATCCGTCGACTTT-AAAAATCGTGAGGGTTCAAGTCCCTCTATCCCCAAAAAA-CATATTTGATCCCCCAACTATTTATCCTATCCC-CCTTTCGTTAGCGGTTCAAAATACCTTATTCAGTTACTCTATTCTCTTAGAAATCGATCTGGACGGAAAAGCCCTTTTCTTATCACA----AATCTTGTGTTATTTATGATAT-ACAT----AAAAATGAACATCTTTGAGCAAGAAATACCCATTTGAATGGTTTACAATCGATATAACTACTCATACTGAAACTTACAAAGTACTCTTTTTTAAGA-------TCCAAGAAA-TTCTAGTACCTAGATAAAACTTT-GTAATCCCCTTTCCTTC-----TTTTAATTGACATAACTCCCATTTTTCTC-----ATAAAATGAGGATGCTACATTGGGACTGGTCGGGATAG
Paracephaelis_cinerea_KJ815372_KJ815619             TATCCA-----CCATTTTCTATTTCTATAGGAATGAAAGTGCTCTTGGCTCGACATCATTTGGTAATAT---AAATAG--------TCCAGGATAGAGCTCGAGTAGAAAGTGTTAATTGATTTCTCGGAGCAAAAATCTAGGGTTAAT-GCAAATCAATAAATTGGAACAACTTCGTGAGAATATAACTTCGATAT---------------------------------AAAAATCGAAAGGATCCCATTCGAGGAAGTTTCCCATT-CAAAAGGAAAATTTGTTGGGATTAATCAAACTTTTTCGACCCAAA----GTGTATCACGCGGGAATCAAATGTC-----------------CACAAGATTCTTTGATAGAAGGAAATTCCAAAAAGGGGTATGTTGCTGCCATTTTGAAAGGATTAAGAAGGACCGAAGGAATGTCTAAACCCAATGATTGA-----TAAAGGATCTCAGAACAAGGAAACACCATTTAAATTGTCTC--------AATAAATGAGCCCGACTTAGTATCTT---------------AAGATAAGAAAT-CAA---------------AATTTTAAAGGAGACAAATAAGGGGGTAAAGACCACTCAATAAATGAAATTGCCTAACAATTTTCTTTTGAGCTATTTAAAAGTTATCTAACTTGAGTTATGAGTACGAATGATTTCTTTTTTATTTTCAGGAATGAAAAAG-------AAAAAAAAAAAGACTTAAACCACAGTCTAATTGATTTGATGATTTT--ATTTTATGCACCTTTTTATGATTTACTAGAATTCA------ATACATATA-------TAAAACTTCGAATCAAATTA-TTTTTTTCTCGAGCCGTACGAAGAGAAAACTTCCTATACGTTTCTAGGAGGGGTATTGTTCATCTACATCTATCTCAAT?TATGGATAGGAATTCCATAAACTATTAGAATCTTAGTTAGTAACTATTACTTCTTATCTATTCATAATCGATAAGGATCTAGAAAAGAATAAAATAGAATTTCA------------------AATCAATTATTGAATATTCTAGAGCACAACGATTAATATAGCGATATAGAATTTCAATTTTTTTATCACTCG---------------ATTAAATTCGAA----------------TTATCATCTACTAT-----------------------------------------------------TAG----TATAGTAAATAGTTTTAG----------ATAGTTAAATTTTTCATTTTTGAAT---TCAAATGACATTTGGAA---------------------TTTTTTTTTATACTTCTAT----------------ATATATTT---------ATATTATTTGATTCTATATCATAATCATATATTTCTAATTAGGA----ATGATTAGTTCTAACTAATGAGACATTCTCCGC--------------TTTCATTCATAAAGATG----------------------------TAATGTAAAGTAAATAAACCGT-------------AAAGTAAAGGCGAAAATTAAGACGAC-AAAAAAAGAATCGACCGTTCAACTATTCAAAATTGCATTGGAAAGCTGACAGGGAGA----TATATATATCTAAGATATATATTCATCTATATTGAATTGGGGATACAGAAATGATAAAATCATATTGGATTGGACCAAAT-----GGGGGTCTCCTAT-----AGAAGATAGATAAGAAATC----AAAAAAAAGAAAACACTTT-TTCAAGATAGGAATCAGTATCTAATGCATTCAACGATTTCAGT------AT----AAAGGAAAGAAAAAAAGCAACGACATCACAATGAAATTTGAATCTCAAA----CCAAAAGGAA-GGGGATATGGCGAAATCGGTAGACGCTACGGACTT-AATTGAATTGAGCCTTGGTATGGAAACTCACTAAGTGATAACTTTCAAATTCAGAGAAACCCTGGAATTAATAAA-AAGGGGCAATCCTGAGCCAAATCCCGTTTTCCGAAACCAAA--GGTTC----------AGAAAGTGAAAAGGGGATAGGTGCAGAGACTCAACGGAAGCTGTTCTAACAAATGGAGTTGGCTGCATTAGTAGAGAAATCTTTCCATCTAAAATTCCGAAAGGGTAAAGTGAAGGATAAACG-----------TATATATACGTATTGAATACTATGT----CAAATGATTAATGACGACTCGACTGAATCTGTA-TTTTTTATATG-AAAACGGAAGAATTGGTGTGAATAGATTCCACATTGAAGAAAGAATCGAATATTCATTGATCAAATGATTCACTCCATAGTCTGATAGATCTTTTCAAGAATTGATTAATCGGACGAGAATAAAGATAGAGTCCTGTTCTACATGTCAATGTC-GGCAACAATGAAATTTATAGTAAGAGGAAAATCCGTCGACTTT-AAAAATCGTGAGGGTTCAAGTCCCTCTATCCCCAAAAAA-CATATTTGATCCCCCAACTATTTATCCTATCCC-CCTTTCGTTAGCGGTTCAAAATACCTTATTCAGTTACTCTATTCTCTTAGAAATCGATCTGGACGGAAAAGCCCTTTTCTTATCACA----AATCTTGTGTTATTTATGATAT-ACAT----AAAAATGAACATCTTTGAGCAAGAAATACCCATTTGAATGGTTTACAATCGATATAACTACTCATACTGAAACTTACAAAGTACTCTTTTTTAAGA-------TCCAAGAAA-TTCTAGTACCTAGATAAAACTTT-GTAATCCCCTTTCCTTC-----TTTTAATTGACATAACTCCCATTTT???????????????????????????????????????????????
KJ815373_Paracephaelis_cinerea_Mouly_554_P          TATCCA-----CCATTTTCTATTTCTATAGGAATGAAAGTGCTCTTGGCTCGACATCATTTGGTAATAT---AAATAG--------TCCAGGATAGAGCTCGAGTAGAAAGTGTTAATTGATTTCTCGGAGCAAAAATCTAGGGTTAAT-GCAAATCAATAAATTGGAACAACTTCGTGAGAATATAACTTTGATATAAAATTCGTGAGAATATAACTTTGATATAAAAAAAAAATCGAAAGGATCCCATTCGAGGAAGTTTCCCATT-CAAAAGGAAAATTTGTTGGGATTAATCAAACTTTTTCGACCCAAA----GTGTATCACGCGGGAATCAAATGTC-----------------CACAAGATTCTTTGATAGAAGGAAATTCCAAAAAGGGGTATGTTGCTGCCATTTTGAAAGGATTAAGAAGGACCGAAGGAATGTCTAAACCCAATGATTGA-----TAAAGGATCTCAGAACAAGGAAACACCATTTAAATTGTCTC--------AATAAATGAGCCCGACTTAGTATCTT---------------AAGATAAGAAAT-CAA---------------AATTTTAAAGGAGACAAATAAGGGGGTAAAGACCACTCAATAAATGAAATTGCCTAACAATTTTCTTTTGAGCTATTTAAAAGTTATCTAACTTGAGTTATGAGTACGAATGATTTCTTTTTTATTTTCAGGAATGAAAAAG---------AAAAAAAAAGACTTAAACCACAGTCTAATTGATTTGATGATTTT--ATTTTATGCACCTTTTTATGATTTACTAGAATTCA------ATACATATA-------TAAAACTTCAAATCAAATTA-TTTTTTTCTCGAGCCGTACGAAGAGAAAACTTCCTATACGTTTCTAGGAGGGGTATTGTTCATCTACATCTATCTCAAT?TATGGATAGGAATTCCATAAACTATTAGAATCTTAGTTAGTAACTATTACTTCTTATCTATTCATAATCGATAAGGATCTAGAAAAGAATAAAATAGAATTTCA------------------AATAAATTATTGAATATTCTAGAGCACAACGATTAATATAGCGATATAGAATTTCAATTTTTTTATCACTCG---------------ATTAAATTCGAA----------------TTATCATCTACTAT-----------------------------------------------------TAG----TATAGTAAATAGTTTTAG----------ATAGTTAAATTTTTCATTTTTGAAT---TCAAATGACATTTGGAA---------------------TTTTTTTTTATACTTCTAT----------------ATATATTT---------ATATTATTTGATTCTATATCATAATCATATATTTCTAATTAGGA----ATGATTAGTTCTAACTAATGAGACATTCTCCGC--------------TTTCATTCATAAAGATG----------------------------TAATGTAAAGTAAATAAACCGT-------------AAAGTAAAGGCGAAAATTAAGACGAC-AAAAAAAGAATCGACCGTTCAACTATTCAAAATTGCATTGGAAAGCTGACAGGGAGA----TATATATATCTAAGATATATATTCATCTATATTGAATTGGGGATACAGAAATGATAAAATCATATTGGATTGGACCAAAT-----GGGGGTCTCCTAT-----AGAAGATAGATAAGAAATC----AAAAAAAAGAAAACACTTT-TTCAAGATAGGAATCAGTATCTAATGCATTCAACGATTTCAGT------AT----AAAGGAAAGAAAAAAAGCAACGACATCACAATGAAATTTTAATCTCAAA----CCAAAAGGAA-GGGGATATGGCGAAATCGGTAGACGCTACGGACTT-AATTGAATTGAGCCTTGGTATGGAAACTCACTAAGTGATAACTTTCAAATTCAGAGAAACCCTGGAATTAATAAA-AAGGGGCAATCCTGAGCCAAATCCCGTTTTCCGAAACCAAA--GGTTC----------AGAAAGTGAAAAGGGGATAGGTGCAGAGACTCAACGGAAGCTGTTCTAACAAATGGAGTTGGCTGCATTAGTAGAGAAATCTTTCCATCTAAAATTCCGAAAGGGTAAAGTGAAGGATAAACG-----------TATATATACGTATTGAATACTATGT----CAAATGATTAATGACGACTCGACTGAATCTGTA-TTTTTTATATG-AAAACGGAAGAATTGGTGTGAATAGATTCCACATTGAAGAAAGAATCGAATATTCATTGATCAAATGATTCACTCCATAGTCTGATAGATCTTTTCAAGAATTGATTAATCGGACGAGAATAAAGATAGAGTCCTGTTCTACATGTCAATGTC-GGCAACAATGAAATTTATAGTAAGAGGAAAATCCGTCGACTTT-AAAAATCGTGAGGGTTCAAGTCCCTCTATCCCCAAAAAA-CATATTTGATCCCCCAACTATTTATCCTATCCC-CCTTTCGTTAGCGGTTCAAAATACCTTATTCAGTTACTCTATTCTCTTAGAAATCGATCTGGACGGAAAAGCCCTTTTCTTATCACA----AATCTTGTGTTATTTATGATAT-ACAT----AAAAATGAACATCTTTGAGCAAGAAATACCCATTTGAATGGTTTACAATCGATATAACTACTCATACTGAAACTTACAAAGTACTCTTTTTTAAGA-------TCCAAGAAA-TTCTAGTACCTAGATAAAACTTT-GTAATCCCCTTTCCTTC-----TTTTAATTGACATAACTCCCATTTTTCTC-----ATAAAATGAGGATGCTACATTGGGACTGGTCGGGATAG
Paracephaelis_saxatilis_KM592221_KM592128           TATCCA-----CCATTTTCTATTTCTATAGGAATGAAAGTGCTCTTGGCTCGACATCATTTGGTAATAT---AAATAG--------TCCAGGATAGAGCTCGAGTAGAAAGTGTTAATTGATTTCTCGGAGCAAAAATCTAGGGTTAAT-GCAAATCAATAAATTGGAACAACTTCGTGAGAATATAACTTCGATAT---------------------------------AAAAATCGAAAGGATCCCATTCGAGGAAGTTTCCCATT-CAAAAGGAAAATTTGTTGGGATTAATCAAACTTTTTCGACCCAAA----GTGTATCACGCGGGAATCAAATGTC-----------------CACAAGATTCTTTGATAGAAGGAAATTCCAAAAAGGGGTATGTTGCTGCCATTTTGAAAGGATTAAGAAGGACCGAAGGAATGTCTAAACCCAATGATTGA-----TAAAGGATCTCAGAACAAGGAAACACCATTTAAATTGTCTC--------AATAAATGAGCCCGACTTAGTATCTT---------------AAGATAAGAAAT-CCA---------------AATTTTAAAGGAGACAAATAAGGGGGTAAAGACCACTCAATAAATGAAATTGCCTAACAATTTTCTTTTGAGCTATTTAAAAGTTATCTAACTTGAGTTATGAGTACGAATGATTTCTTTTTTATTTTCAGGAATGAAAAAG----------AAAAAAAAGACTTAAACCGCAGTCTAATTGATTTGATGATTTT--ATTTTATGCACCTTTTTATGATTTACTAGAATTCA------ATACATATA-------TAAAACTTCGAATCAAATTA-TTTTTTTCTCGAGCCGTACGAAGAGAAAACTTCCTATACGTTTCTAGGAGGGGTATTGTTCATCTACATCTATCTCAAT?TATGGATAGGAATTCCATAAACTATTAGAATCTTAGTTAGTAACTATTACTTCTTATCTATTCATAATCGATAAGGATCTAGAAAAGAATAAAATAGAATTTCA------------------AATAAATTATTGAATATTCTAGAGCACAACGATTAATATAGCGATATAGAATTTCAATTTTTTTATCACTCG---------------ATTAAATTCGAA----------------TTATCATCTACTAT-----------------------------------------------------TAG----TATAGTAAATAGTTTTAG----------ATAGTTAAATTTTTCATTTTTGAAT---TCAAATGACATTTGGAA---------------------TTTTTTTTTATACTTCTAT----------------ATATATTT---------ATATTATTTGATTCTATATCATAATCATATATTTCTAATTAGGA----ATGATTAGTTCTAACTAATGAGACATTCTCCGC--------------TTTCATTCATAAAGATG----------------------------TAATGTAAAGTAAATAAACCGT-------------AAAGTAAAGGCGAAAATTAAGACGAC-AAAAAAAGAATCGACCGTTCAACTATTCAAAATTGCATTGGAAAGCTGACAGGGAGA----TATATATATCTAAGATATATATTCATCTATATTGAATTGGGGATACAGAAATGATAAAATCATATTGGATTGGACCAAAT-----GGGGGTCTCCTAT-----AGAAGATAGATAAGAAATC----AAAAAAAAGAAAACACTTC-TTCAAGATAGGAATCAGTATCTAATGCATTCAACGATTTCAGT------AT----AAAGGAAAGAAAAAAAGCAACGACATCACAATGAAATTTTAATCTCAAA----CCAAAAGGAA-GGGGATATGGCGAAATCGGTAGACGCTACGGACTT-AATTGAATTGAGCCTTGGTATGGAAACTCACTAAGTGATAACTTTCAAATTCAGAGAAACCCTGGAATTAATAAA-AAGGGGCAATCCTGAGCCAAATCCCGTTTTCCGAAACCAAA--GGTTC----------AGAAAGTGAAAAGGGGATAGGTGCAGAGACTCAACGGAAGCTGTTCTAACAAATGGAGTTGGCTGCATTAGTAGAGAAATCTTTCCATCTAAAATTCCGAAAGGGTAAAGTGAAGGATAAACG-----------TATATATACGTATTGAATACTATGT----CAAATGATTAATGACGACTCGACTGAATCTGTA-TTTTTTATATG-AAAACGGAAGAATTGGTGTGAATAGATTCCACATTGAAGAAAGAATCGAATATTCATTGATCAAATGATTCACTCCATAGTCTGATAGATCTTTTCAAGAATTGATTAATCGGACGAGAATAAAGATAGAGTCCTGTTCTACATGTCAATGTC-GGCAACAATGAAATTTATAGTAAGAGGAAAATCCGTCGACTTT-AAAAATCGTGAGGGTTCAAGTCCCTCTATCCCCAAAAAA-CATATTTGATCACCCAACTATTTATCCTATCCC-CCTTTCGTTAGCGGTTCAAAATACCTTATTCAGTTACTCTATTCTCTTAGAAATCGATCTGGACGGAAAAGCCCTTTTCTTATCACA----AATCTTGTGTTATTTATGATAT-ACAT----AAAAATGAACATCTTTGAGCAAGAAATACCCATTTGAATGGTTTACAATCGATATAACTACTCATACTGAAACTTACAAAGTACTCTTTTTTAAGA-------TCCAAGAAA-TTCTAGTACCTAGATAAAACTTT-GTAATCCCTTTTCCTTC-----TTTTAATTGACATAACTCCCATTTTTCTC-----ATAAAATGAGGATGCTACATTGGGACTGGTCGGGATAG
Paracephaelis_saxatilis_KJ815374_KJ815622           TATCCA-----CCATTTTCTATTTCTATAGGAATGAAAGTGCTCTTGGCTCGACATCATTTGGTAATAT---AAATAG--------TCCAGGATAGAGCTCGAGTAGAAAGTGTTAATTGATTTCTCGGAGCAAAAATCTAGGGTTAAT-GCAAATCAATAAATTGGAACAACTTCGTGAGAATATAACTTCGATAT---------------------------------AAAAATCGAAAGGATCCCATTCGAGGAAGTTTCCCATT-CAAAAGGAAAATTTGTTGGGATTAATCAAACTTTTTCGACCCAAA----GTGTATCACGCGGGAATCAAATGTC-----------------CACAAGATTCTTTGATAGAAGGAAATTCCAAAAAGGGGTATGTTGCTGCCATTTTGAAAGGATTAAGAAGGACCGAAGGAATGTCTAAACCCAATGATTGA-----TAAAGGATCTCAGAACAAGGAAACACCATTTAAATTGTCTC--------AATAAATGAGCCCGACTTAGTATCTT---------------AAGATAAGAAAT-CCA---------------AATTTTAAAGGAGACAAATAAGGGGGTAAAGACCACTCAATAAATGAAATTGCCTAACAATTTTCTTTTGAGCTATTTAAAAGTTATCTAACTTGAGTTATGAGTACGAATGATTTCTTTTTTATTTTCAGGAATGAAAAAG----------AAAAAAAAGACTTAAACCGCAGTCTAATTGATTTGATGATTTT--ATTTTATGCACCTTTTTATGATTTACTAGAATTCA------ATACATATA-------TAAAACTTCGAATCAAATTA-TTTTTTTCTCGAGCCGTACGAAGAGAAAACTTCCTATACGTTTCTAGGAGGGGTATTGTTCATCTACATCTATCTCAAT?TATGGATAGGAATTCCATAAACTATTAGAATCTTAGTTAGTAACTATTACTTCTTATCTATTCATAATCGATAAGGATCTAGAAAAGAATAAAATAGAATTTCA------------------AATAAATTATTGAATATTCTAGAGCACAACGATTAATATAGCGATATAGAATTTCAATTTTTTTATCACTCG---------------ATTAAATTCGAA----------------TTATCATCTACTAT-----------------------------------------------------TAG----TATAGTAAATAGTTTTAG----------ATAGTTAAATTTTTCATTTTTGAAT---TCAAATGACATTTGGAA---------------------TTTTTTTTTATACTTCTAT----------------ATATATTT---------ATATTATTTGATTCTATATCATAATCATATATTTCTAATTAGGA----ATGATTAGTTCTAACTAATGAGACATTCTCCGC--------------TTTCATTCATAAAGATG----------------------------TAATGTAAAGTAAATAAACCGT-------------AAAGTAAAGGCGAAAATTAAGACGAC-AAAAAAAGAATCGACCGTTCAACTATTCAAAATTGCATTGGAAAGCTGACAGGGAGA----TATATATATCTAAGATATATATTCATCTATATTGAATTGGGGATACAGAAATGATAAAATCATATTGGATTGGACCAAAT-----GGGGGTCTCCTAT-----AGAAGATAGATAAGAAATC----AAAAAAAAGAAAACACTTC-TTCAAGATAGGAATCAGTATCTAATGCATTCAACGATTTCAGT------AT----AAAGGAAAGAAAAAAAGCAACGACATCACAATGAAATTTTAATCTCAAA----CCAAAAGGAA-GGGGATATGGCGAAATCGGTAGACGCTACGGACTT-AATTGAATTGAGCCTTGGTATGGAAACTCACTAAGTGATAACTTTCAAATTCAGAGAAACCCTGGAATTAATAAA-AAGGGGCAATCCTGAGCCAAATCCCGTTTTCCGAAACCAAA--GGTTC----------AGAAAGTGAAAAGGGGATAGGTGCAGAGACTCAACGGAAGCTGTTCTAACAAATGGAGTTGGCTGCATTAGTAGAGAAATCTTTCCATCTAAAATTCCGAAAGGGTAAAGTGAAGGATAAACG-----------TATATATACGTATTGAATACTATGT----CAAATGATTAATGACGACTCGACTGAATCTGTA-TTTTTTATATG-AAAACGGAAGAATTGGTGTGAATAGATTCCACATTGAAGAAAGAATCGAATATTCATTGATCAAATGATTCACTCCATAGTCTGATAGATCTTTTCAAGAATTGATTAATCGGACGAGAATAAAGATAGAGTCCTGTTCTACATGTCAATGTC-GGCAACAATGAAATTTATAGTAAGAGGAAAATCCGTCGACTTT-AAAAATCGTGAGGGTTCAAGTCCCTCTATCCCCAAAAAA-CATATTTGATCACCCAACTATTTATCCTATCCC-CCTTTCGTTAGCGGTTCAAAATACCTTATTCAGTTACTCTATTCTCTTAGAAATCGATCTGGACGGAAAAGCCCTTTTCTTATCACA----AATCTTGTGTTATTTATGATAT-ACAT----AAAAATGAACATCTTTGAGCAAGAAATACCCATTTGAATGGTTTACAATCGATATAACTACTCATACTGAAACTTACAAAGTACTCTTTTTTAAGA-------TCCAAGAAA-TTCTAGTACCTAGATAAAACTTT-GTAATCCCTTTTCCTTC-----TTTTAATTGACATAACTCCCATTTT???????????????????????????????????????????????
Paracephaelis_sericea_KM592207_KM592114             TATCCA-----CCATTTTATATTTCTATAGGAATGAAAGTGCTCTTGGCTCGACATCATTTGGTAATAT---AAATAG--------TCCAGGATAGAGCTCGAGTAGAAAGTGTTAATTGATTTCTCGGAGCAAAAATCTAGGGTTAAT-GCAAATCAATAAATTGGAACAACTTCGTGAGAATATAACTTCGATAT---------------------------------AAAAATCGAAAGGATCCCATTCGAGGAAGTTTCCCATT-CAAAAGGAAAATTTGTTGGGATTAATCAAACTTTTTCGACCCAAA----GTGTATCACGCGGGAATCAAATGTC-----------------CACAAGATTCTTTGATAGAAGGAAATTCCAAAAAGGGGTATGTTGCTGCCATTTTGAAAGGATTAAGAAGGACCGAAGGAATGTCTAAACCCAATGATTGA-----TAAAGGATCTCAGAACAAGGAAACACCATTTAAATTGTCTC--------AATAAATGAGCCCGACTTAGTATCTT---------------AAGATAAGAAAT-CAA---------------AATTTTAAAGGAGACAAATAAGGGGGTAAAGACCACTCAATAAATGAAATTGCCTAACAATTTTCTTTTGAGCTATTTAAAAGTTATCTAACTTGAGTTATGAGTACGAATGATTTCTTTTTTATTTTCAGGAATGAAAAAG--------AAAAAAAAAAGACTTAAACCACAGTCTAATTGATTTGATGATTTT--ATTTTATGCACCTTTTTATGATTTACTAGAATTCA------ATACATATA-------TAAAACTTCGAATCAAATTA-TTTTTTTCTCGAGCCGTACGAAGAGAAAACTTCCTATACGTTTCTAGGAGGGGTATTGTTCATCTACATCTATCTCAAT?TATGGATAGGAATTCCATAAACTATTAGAATCTTAGTTAGTAACTATTACTTCTTATCTATTCATAATCGATAAGGATCTAGAAAAGAATAAAATAGAATTTCA------------------AATAAATTATTGAATATTCTAGAGCACAACGATTAATATAGCGATATAGAATTTCAATTTTTTTATCACTCG---------------ATTAAATTCGAA----------------TTATCATCTACTAT-----------------------------------------------------TAG----TATAGTAAATAGTTTTAG----------ATAGTTAAATTTTTCATTTTTGAAT---TCAAATGACATTTGGAA---------------------TTTTTTTTTATACTTCTAT----------------ATATATTT---------ATATTATTTGATTCTATATCATAATCATATATTTCTAATTAGGA----ATGATTAGTTCTAACTAATGAGACATTCTCCGC--------------TTTCATTCATAAAGATG----------------------------TAATGTAAAGTAAATAAACCGT-------------AAAGTAAAGGCGAAAATTAAGACGAC-AAAAAAAGAATCGACCGTTCAACTATTCAAAATTGCATTGGAAAGCTGACAGGGAGA----TATATATATCTAAGATATATATTCATCTATATTGAATTGGGGATACAGAAATGATAAAATCATATTGGATTGGACCAAAT-----GGGGGTCTCCTAT-----AGAAGATAGATAAGAAATC----AAAAAAAAGAAAACACTTT-TTCAAGATAGGAATCAGTATCTAATGCATTCAACGATTTCAGT------AT----AAAGGAAAGAAAAAAAGCAACGACATCACAATGAAATTTTAATCTCAAA----CCAAAAGGAA-GGGGATATGGCGAAATCGGTAGACGCTACGGACTT-AATTGAATTGAGCCTTGGTATGGAAACTCACTAAGTGATAACTTTCAAATTCAGAGAAACCCTGGAATTAATAAA-AAGGGGCAATCCTGAGCCAAATCCCGTTTTCCGAAACCAAA--GGTTC----------AGAAAGTGAAAAGGGGATAGGTGCAGAGACTCAACGGAAGCTGTTCTAACAAATGGAGTTGGCTGCATTAGTAGAGAAATCTTTCCATCTAAAATTCCGAAAGGGTAAAGTGAAGGATAAACG-----------TATATATACGTATTGAATACTATGT----CAAATGATTAATGACGACTCGACTGAATCTGTA-TTTTTTATATG-AAAACGGAAGAATTGGTGTGAATAGATTCCACATTGAAGAAAGAATCGAATATTCATTGATCGAATGATTCACTCCATAGTCTGATAGATCTTTTCAAGAATTGATTAATCGGACGAGAATAAAGATAGAGTCCTGTTCTACATGTCAATGTC-GGCAACAATGAAATTTATAGTAAGAGGAAAATCCGTCGACTTT-AAAAATCGTGAGGGTTCAAGTCCCTCTATCCCCAAAAAA-CATATTTGATCCCCCAACTATTTATCCTATCCC-CCTTTCGTTAGCGGTTCAAAATACCTTATTCAGTTACTCTATTCTCTTAGAAATCGATCTGGACGGAAAAGCCCTTTTCTTATCACA----AATCTTGTGTTATTTATGATAT-ACAT----AAAAATGAACATCTTTGAGCAAGAAATACCCATTTGAATGGTTTACAATCGATATAACTACTCATACTGAAACTTACAAAGTACTCTTTTTTAAGA-------TCCAAAAAA-TTCTAGTACCTAGATAAAACTTT-GTAATCCCCTTTCCTTC-----TTTTAATTGACATAACTCCCATTTTTCTC-----ATAAAATGAGGATGCTACATTGGGACTGGTCGGGATAG
Paracephaelis_tiliacea_KM592222_KM592129            TATCCA-----CCATTTTCTATTTCTATAGGAATGAAAGTGCTCTTGGCTCGACATCATTTGGTAATAT---AAATAG--------TCCAGAATAGAGCTCGAGTAGAAAGTGTTAATTGATTTCTCGGAGCAAAAATCTAGGGTTAAT-GCAAATCAATAAATTGGAACAACTTCGTGAGAATATAACTTCGATAT---------------------------------AAAAATCGAAAGGATCCCATTCGAGGAAGTTTCCCATT-CAAAAGGAAAATTTGTTGGGATTAATCAAACTTTTTCGACCCAAA----GTGTATCACGCGGGAATCAAATGTC-----------------CACAAGATTCTTTGATAGAAGGAAATTCCAAAAAGGGGTATGTTGCTGCCATTTTGAAAGGATTAAGAAGGACCGAAGGAATGTCTAAACCCAATGATTGA-----TAAAGGATCTCAGAACAAGGAAACACCATTTAAATTGTCTC--------AATAAATGAGCCCGACTTAGTATCTT---------------AAGATAAGAAAT-CAA---------------AATTTTAAAGGAGACAAATAAGGGGGTAAAGACCACTCAATAAATGAAATTGCCTAACAATTTTCTTTTGAGCTATTTAAAAGTTATCTAACTTGAGTTATGAGTACGAATGATTTCTTTTTTATTTTCAGGAATGAAAAAG-------AAAAAAAAAAAGACTTAAACCACAGTCTAATTGATTTGATGATTTT--ATTTTATGCACCTTTTTATGATTTACTAGAATTCA------ATACATATA-------TAAAACTTCGAATCAAATTA-TTTTTTTCTCGAGCCGTACGAAGAGAAAACTTCCTATACGTTTCTAGGAGGGGTATTGTTCATCTACATCTATCTCAAT?TATGGATAGGAATTCCATAAACTATTAGAATCTTAGTTAGTAACTATTACTTCTTATCTATTCATAATCGATAAGGATCTAGAAAAGAATAAAATAGAATTTCA------------------AATAAATTATTGAATATTCTAGAGCACAACGATTAATATAGCGATATAGAATTTCAATTTTTTTATCACTCG---------------ATTAAATTCGAA----------------TTATCATTTACTAT-----------------------------------------------------TAG----TATAGTAAATAGTTTTAG----------ATAGTTAAATTTTTCATTTTTGAAT---TCAAATGACATTTGGAA---------------------TTTTTTTTTATACTTCTAT----------------ATATATTT---------ATATTATTTGATTCTATATCATAATCATATATTTCTAATTAGGA----ATGATTAGTTCTAACTAATGAGACATTCTCCGC--------------TTTCATTCATAAAGATG----------------------------TAATGTAAAGTAAATAAACCGT-------------AAAGTAAAGGCGAAAATTAAGACGAC-AAAAAAAGAATCGACCGTTCAACTATTCAAAATTGCATTGGAAAGCTGACAGGGAGA----TATATATATCTAAGATATATATTCATCTATATTGAATTGGGGATACAGAAATGATAAAATCATATTGGATTGGACCAAAT-----GGGGGTCTCCTAT-----AGAAGATAGATAAGAAATC----AAAAAAAAGAAAACACTTT-TTCAAGATAGGAATCAGTATCTAATGCATTCAACGATTTCAGT------AT----AAAGGAAAGAAAAAAAGCAACGACATCACAATGAAATTTTAATCTCAAA----CCAAAAGGAA-GGGGATATGGCGAAATCGGTAGACGCTACGGACTT-AATTGAATTGAGCCTTGGTATGGAAACTCACTAAGTGATAACTTTCAAATTCAGAGAAACCCTGGAATTAATAAA-AAGGGGCAATCCTGAGCCAAATCCCGTTTTCCGAAACCAAA--GGTTC----------AGAAAGTGAAAAGGGGATAGGTGCAGAGACTCAACGGAAGCTGTTCTAACAAATGGAGTTGGCTGCATTAGTAGAGAAATCTTTCCATCTAAAATTCCGAAAGGGTAAAGTGAAGGATAAACG-----------TATATATACGTATTGAATACTATGT----CAAATGATTAATGACGACTCGACTGAATCTGTA-TTTTTTATATG-AAAACGGAAGAATTGGTGTGAATAGATTCCACATTGAAGAAAGAATCGAATATTCATTGATCAAATGATTCACTCCATAGTCTGATAGATCTTTTCAAGAATTGATTAATCGGACGAGAATAAAGATAGAGTCCTGTTCTACATGTCAATGTC-GGCAACAATGAAATTTATAGTAAGAGGAAAATCCGTCGACTTT-AAAAATCGTGAGGGTTCAAGTCCCTCTATCCCCAAAAAA-CATATTTGATCCCCCAACTATTTATCCTATCCC-CCTTTCGTTAGCGGTTCAAAATACCTTATTCAGTTACTCTATTCTCTTAGAAATCGATCTGGACGGAAAAGCCCTTTTCTTATCACA----AATCTTGTGTTATTTATGATAT-ACAT----AAAAATGAACATCTTTGAGCAAGAAATACCCATTTTAATGGTTTACAATCGATATAACTACTCATACTGAAACTTACAAAGTACTCTTTTTTAAGA-------TCCAAGAAA-TTCTAGTACCTAGATAAAACTTT-GTAATCCCCTTTCCTTC-----TTTTAATTGACATAACTCCCATTTTTCTC-----ATAAAATGAGGATGCTACATTGGGACTGGTCGGGATAG
Paracephaelis_trichantha_KJ815376_KJ815624          TATCCA-----CCATTTTCTATTTCTATAGGAATGAAAGTGCTCTTGGCTCGACATCATTTGGTAATAT---AAATAG--------TCCAGGATAGAGCTCGAGTAGAAAGTGTTAATTGATTTCTCGGAGCAAAAATCTAGGGTTAAT-GCAAATCAATAAATTGGAACAACTTCGTGAGAATATAACTTCGATAT---------------------------------AAAAATCGAAAGGATCCCATTCGAGGAAGTTTCCCATT-CAAAAGGAAAATTTGTTGGGATTAATCAAACTTTTTCGACCCAAA----GTGTATCACGCGGGAATCAAATGTC-----------------CACAAGATTCTTTGATAGAAGGAAATTCCAAAAAGGGGTATGTTGCTGCCATTTTGAAAGGATTAAGAAGGACCGAAGGAATGTCTAAACCCAATGATTGA-----TAAAGGATCTCAGAACAAGGAAACACCATTTAAATTGTCTC--------AATAAATGAGCCCGACTTAGTATCTT---------------AAGATAAGAAAT-CAA---------------AATTTTAAAGGAGACAAATAAGGGGGTAAAGACCACTCAATAAATGAAATTGCCTAACAATCTTCTTCTGAGCTATTTAAAAGTTATCTAACTTGAGTTATGAGTACGAATGATTTCTTTTTTATTTTCAGGAATGAAAAAG------AAAAAAAAAAAAGACTTAAACCACAGTCTAATTGATTTGATGATTTT--ATTTTATGCACCTTTTTATGATTTACTAGAATTCA------ATACATATA-------TAAAACTTCGAATCAAATTA-TTTTTTTCTCGAGCCGTACGAAGAGAAAACTTCCTATACGTTTCTAGGAGGGGTAT?????????????????????????????????????TCCATAAACTATTAGAATCTTAGTTAGTAACTATTACTTCTTATCTATTCATAATCGATAAGGATCTAGAAAAGAATAAAATAGAATTTCA------------------AATAAATTATTGAATATTCTAGAGCACAACGATTAATATAGCGATATAGAATTTCAATTTTTTTATCACTCG---------------ATTAAATTCGAA----------------TTATCATCTACTAT-----------------------------------------------------TAG----TATAGTAAATAGTTTTAG----------ATAGTTAAATTTTTCATTTTTGAAT---TCAAATGACATTTGGAA---------------------TTTTTTTTTATACTTCTAT----------------ATATATTT---------ATATTATTTGATTCTATATCATAATCATATATTTCTAATTAGGA----ATGATTAGTTCTAACTAATGAGACATTCTCCGC--------------TTTCATTCATAAAGATG----------------------------TAATGTAAAGTAAATAAACCGT-------------AAAGTAAAGGCGAAAATTAAGACGAC-AAAAAAAGAATCGACCGTTCAACTATTCAAAATTGCATTGGAAAGCTGACAGGGAGA----TATATATATCTAAGATATATATTCATCTATATTGAATTGGGGATACAGAAATGATAAAATCATATTGGATTGGACCAAAT-----GGGGGTCTCCTAT-----AGAAGATAGATAAGAAATC----AAAAAAAAGAAAACACTTT-TTCAAGATAGGAATCAGTATCTAATGCATTCAACGATTTCAGT------AT----AAAGGAAAGAAAAAAAGCAACGACATCACAATGAAATTTTAATCTCAAA----CCAAAAGGAA-GGGGATATGGCGAAATCGGTAGACGCTACGGACTT-AATTGAATTGAGCCTTGGTATGGAAACTCACTAAGTGATAACTTTCAAATTCAGAGAAACCCTGGAATTAATAAA-AAGGGGCAATCCTGAGCCAAATCCCGTTTTCCGAAACCAAA--GGTTC----------AGAAAGTGAAAAGGGGATAGGTGCAGAGACTCAACGGAAGCTGTTCTAACAAATGGAGTTGGCTGCATTAGTAGAGAAATCTTTCCATCTAAAATTCCGAAAGGGTAAAGTGAAGGATAAACG-----------TATATATACGTATTGAATACTATGT----CAAATGATTAATGACGACTCGACTGAATCTGTA-TTTTTTATATG-AAAACGGAAGAATTGGTGTGAATAGATTCCACATTGAAGAAAGAATCGAATATTCATTGATCAAATGATTCACTCCATAGTCTGATAGATCTTTTCAAGAATTGATTAATCGGACGAGAATAAAGATAGAGTCCTGTTCTACATGTCAATGTC-GGCAACAATGAAATTTATAGTAAGAGGAAAATCCGTCGACTTT-AAAAATCGTGAGGGTTCAAGTCCCTCTATCCCCAAAAAA-CATATTTGATCCCCCAACTATTTATCCTATCCC-CCTTTCGTTAGCGGTTCAAAATACCTTATTCAGTTACTCTATTCTCTTAGAAATCGATCTGGACGGAAAAGCCCTTTTCTTATCACA----AATCTTGTGTTATTTATGATAT-ACAT----AAAAATGAACATCTTTGAGCAAGAAATACCCATTTGAATGGTTTACAATCGATATAACTACTCATACTGAAACTTACAAAGTACTCTTTTTTAAGA-------TCCAAGAAA-TTCTAGTACCTAGATAAAACTTT-GTAATCCCCTTTCCTTC-----TTTTAATTGACATAACTCCCATTTTTCTC-----ATAAAATGAGGATGCTACATTGGGACTGGTCGGGATAG
Paracephaelis_sp_AM117331_KJ815620                  TATCCA-----CCATTTTCTATTTCTATAGGAATGAAAGTGCTCTTGGCTCGACATCATTTGGTAATAT---AAATAG--------TCCAGGATAGAGCTCGAGTAGAAAGTGTTAATTGATTTCTCGGAGCAAAAATCTAGGGTTAAT-GCAAATCAATAAATTGGAACAACTTCGTGAGAATATAACTTCGATAT---------------------------------AAAAATCGAAAGGATCCCATTCGAGGAAGTTTCCCATT-CAAAAGGAAAATTTGTTGGGATTAATCAAACTTTTTCGACCCAAA----GTGTATCACGCGGGAATCAAATGTC-----------------CACAAGATTCTTTGATAGAAGGAAATTCCAAAAAGGGGTATGTTGCTGCCATTTTGAAAGGATTAAGAAGGACCGAAGGAATGTCTAAACCCAATGATTGA-----TAAAGGATCTCAGAACAAGGAAACACCATTTAAATTGTCTC--------AATAAATGAGCCCGACTTAGTATCTT---------------AAGATAAGAAAT-CAA---------------AATTTTAAAGGAGACAAATAAGGGGGTAAAGACCACTCAATAAATGAAATTGCCTAACAATTTTCTTTTGAGCTATTTAAAAGTTATCTAACTTGAGTTATGAGTACGAATGATTTCTTTTTTATTTTCAGGAATGAAAAAG--------AAAAAAAAAAGACTTAAACCACAGTCTAATTGATTTGATGATTTT--ATTTTATGCACCTTTTTATGATTTACTAGAATTCA------ATACATATA-------TAAAACTTCGAATCAAATTA-TTTTTTTCTCGAGCCGTACGAAGAGAAAACTTCCTATACGTTTCTAGGAGGGGTA-TGTTCATCTACATCTATCTCAAT?????GATAGGAATTCCATAAACTATTAGAATCTTAGTTAGTAACTATTACTTCTTATCTATTCATAATCGATAAGGATCTAGAAAAGAATAAAATAGAATTTCA------------------AATAAATTATTGAATATTCTAGAGCACAACGATTAATATAGCGATATAGAATTTCAATTTTTTTATCACTCG---------------ATTAAATTCGAA----------------TTATCATCTACTAT-----------------------------------------------------TAG----TATAGTAAATAGTTTTAG----------ATAGTTAAATTTTTCATTTTTGAAT---TCAAATGACATTTGGAA---------------------TTTTTTTTTATACTTCTAT----------------ATATATTT---------ATATTATTTGATTCTATATCATAATCATATATTTCTAATTAGGA----ATGATTAGTTCTAACTAATGAGACATTCTCCGC--------------TTTCATTCATAAAGATG----------------------------TAATGTAAAGTAAATAAACCGT-------------AAAGTAAAGGCGAAAATTAAGACGAC-AAAAAAAGAATCGACCGTTCAACTATTCAAAATTGCATTGGAAAGCTGACAGGGAGA----TATATATATCTAAGATATATATTCATCTATATTGAATTGGGGATACAGAAATGATAAAATCATATTGGATTGGACCAAAT-----GGGGGTCTCCTAT-----AGAAGATAGATAAGAAATC----AAAAAAAAGAAAACACTTT-TTCAAGATAGGAATCAGTATCTAATGCATTCAACGATTTCAGT------AT----AAAGGAAAGAAAAAAAGCAACGACATCACAATGAAATTTTAATCTCAAA----CCAAAAGGAA-GGGGATATGGCGAAATCGGTAGACGCTACGGACTT-AATTGAATTGAGCCTTGGTATGGAAACTCACTAAGTGATAACTTTCAAATTCAGAGAAACCCTGGAATTAATAAA-AAGGGGCAATCCTGAGCCAAATCCCGTTTTCCGAAACCAAA--GGTTC----------AGAAAGTGAAAAGGGGATAGGTGCAGAGACTCAACGGAAGCTGTTCTAACAAATGGAGTTGGCTGCATTAGTAGAGAAATCTTTCCATCTAAAATTCCGAAAGGGTAAAGTGAAGGATAAACG-----------TATATATACGTATTGAATACTATGT----CAAATGATTAATGACGACTCGACTGAATCTGTA-TTTTTTATATG-AAAACGGAAGAATTGGTGTGAATAGATTCCACATTGAAGAAAGAATCGAATATTCATTGATCAAATGATTCACTCCATAGTCTGATAGATCTTTTCAAGAATTGATTAATCGGACGAGAATAAAGATAGAGTCCTGTTCTACATGTCAATGTC-GGCAACAATGAAATTTATAGTAAGAGGAAAATCCGTCGACTTT-AAAAATCGTGAGGGTTCAAGTCCCTCTATCCCCAAAAAA-CATATTTGATCCCCCAACTATTTATCCTATCCC-CCTTTCGTTAGCGGTTCAAAATACCTTATTCAGTTACTCTATTCTCTTAGAAATCGATCTGGACGGAAAAGCCCTTTTCTTATCACA----AATCTTGTGTTATTTATGATAT-ACAT----AAAAATGAACATCTTTGAGCAAGAAATACCCATTTGAATGGTTTACAATCGATATAACTACTCATACTGAAACTTACAAAGTACTCTTTTTTAAGA-------TCCAAGAAA-TTCTAGTACCTAGATAAAACTTT-GTAATCCCCTTTCCTTC-----TTTTAATTGACATAACTCCCATTTTTCTC-----ATAAAATGAGGATGCTACATTGGGACTGGTCGGGATAG
Pavetta_abyssinica_FM204726_FM207133                ??????????????TTTTCTATTTCNNNNGGAATGAAAGTGCTCTTGGCTCGACATCATTTGGTAATAT---AAATAG--------TCCAGTATAGAGCTCGAGTAGAAAGTGTTAATTGATTTCTCGGAGCAAAAATCTAGGGTTAAT-GCAAATCAATAAATTGGAACAACTTCGTGAGAATATAACTTCGATAT---------------------------------AAAAATCGAAAGGATCCCATTCGAGGAAGTTTCCCATT-CAAAAGGAAAATTTGTTGGGATTAATCAAACTTTTTCGACCCAAA----GTGTATCACGCGGGAATCAAACGTC-----------------CACAAGATTCTTTGATAGAAGGAAATTCCAAAAAGGGGTATGTTGCTGCCATTTTGAAAGGATTAARAAGGACCGAAGGAATGTCTAAACCCAATGATTGA-----TAAAGGATCTCAGAACAAGGAAACACCATTTTAATTGTCTC--------AATAAATGAGCCCGACTTAGTATCTT---------------AAGATAAGAAAA-AAA---------------AATTTTAAGGGAGACAAATAAGGGGGTAAAGACCACTCAATAAATGAAATTTCCTAACAATTTTCTTTTGAGCTATTTAAAAGTTATCTAACTTGAGTTATGAGTACGAATGATTTCTTTTTTATTTTCAGGAATGAAAAAG-A----AAAAAAAAAAAAGACTTAAACCACAGTCTAATTGATTTGATG-------ATTTTATGCACCTTTTTATGATTTACTAGAATTCA------ATACATATA-------TAAAACTTCGAATCAAATTA-TTTTTTTCTCGAGCCGTACGAAGAGAAAACTTCCTATACGTTTCTAGGAGGGGTATTGTTCATCTATATCTATCTCAAT?????????????TTCCATAAACTATTNNAATCTTAGTTAGTAACTATTACTTCTTATCTATTCATAATCGATAAGGATCTAGAAAAGAATAAAATAGAATTTCA------------------AATAAATTTTTGAATATTATAGAGCACAACGATTAATATAGCGATATAGAATTTCGATTTTTTTATCACTCG---------------ATTAAATTCGAA----------------TTATCATCTACTAT-----GATAGTATAGTAAAT-------------------------------AATAG----TATAGTAAATAGTTTTAG----------ATAGTTAAATTTTTCATTTTTGAAT---TCAAATGACATTTGGAA----------------------TTTTTTTTATACTTCTAT----------------ATATATTT---------ATATTATTTGATTCTATATCATAATCATATATTTCTAATTAGGA----ATGATTAGTTCTAACTAATGAGACATTCTCCGC--------------TTTCATTCATAAAGATG----------------------------TAATGTAAAGTAAATAAACC------------------GTAAAGGCGAAAATTAAGACGAC-AAAAAAAGAATCGACCGTTCAACTATTCAAAATTGCATTGGAAAGCTGACAGGGAGA----TATATATATCTAAGATATATATTCATCTATATTGAATTGGGGATACAGAAATGATAAAATCATATTGGATTGGACCAAAT-----GGGGGTCTCCTAT-----AGAAGATAGATAAGAAATC----AAAAAAAAGAAAACACTTT-TTCAAGATAGGAATCAGTATCTAATGCATTCAACGATTTCAGTATAAATAT----AAAGGAAAGAAAAAAAGCAACGACATCACAATGAAATTTTAATCTCAAA----CCAAAAGGAA-GGGGATATGGCGAAATCGGTAGACGCTACGGACTT-AATTGAATTGAGCCTTGGTATGGAAACCCACTAAGTGATAACTTTCAAATTCAGAGAAACCCTGGAATTAATAAA-AAGGGGCAATCCTGAGCCAAATCCCGTTTTCCGAAACCAAA--GGTTC----------AGAAAGTGAAAAGGGGATAGGTGCAGAGACTCAACGGAAGCTGTTCTAACAAATGGAGTTGGCTGCGTTAGTAGAGAAATCTTTCCATCTAAAATTCCGAAAGGGTAAAGTGAAGGATAAACG-----------TATATATACGTATTGAATACTATAT----CAAATGATTAATGACGACTCGACTGAATCTGTA-TTTTTTATATG-AAAACGGAAGAATTGGTGTGAATAGATTCCACATTGAAGAAAGAATCGAATATTCATTGATCAAATGATTCACTCCATAGTCTGATAGATCTTTTCAAGAATTGATTAATCGGACGAGAATAAAGATAGAGTCCTGTTCTACACGTCAATGTC-GGCAACAATGAAATTTATAGTAAGAGGAAAATCCGTCGACTTT-AAAAATCGTGAGGGTTCAAGTCCCTCTATCCCCAAAAAA-CATATTTGATCCCCCAACTATTTATCCTATCCC-CCTTTCGTTAGCGGTTCAAAATACCTTATTCATTTACTCTATTCTCTTAGAAATCGATCTGGACGGAAAAGCCCTTTTCTTATCACA----AATCTTGTGTTATTTATGATAT-ACAT----AAAAATGAACATCTTTGAGCAAGAAATACCCATTTGAATGGTTTACAATCGATATAACTACTCATACTGAAACTTACAAAGTACTCTTTTTTAAGA-------TCCAAGAAA-TTCTAGTACCTAGATAAAACTTT-GTAATCCCCTTTCCTTC-----TTTTAATTGACATAACTCCCATTTTTCTC-----ATAAAATGAGGATGCTACATTGGGACTGGTCGG?????
Pavetta_agrostiphylla_KM592223_KM592130             TATCCA-----CCATTTTCTATTTCTATAGGAATGAAAGTGCTCTTGGCTCGACATCATTTGGTAATAT---AAATAG--------TCCAGTATAGAGCTCGAGTAGAAAGTGTTAATTGATTTCTCGGAGCAAAAATCTAGGGTTAAT-GCAAATCAATAAATTGGAACAACTTCGTGAGAATATAACTTCGATAT---------------------------------AAAAATCGAAAGGATCCCATTCGAGGAAGTTTCCCATT-CAAAAGGAAAATTTGTTGGGATTAATCAAACTTTTTCGACCCAAA----GTGTATCACGCGGGAATCAAACGTC-----------------CACAAGATTCTTTGATAGAAGGAAATTCCAAAAAGGGGTATGTTGCTGCCATTTTGAAAGGATTAAGAAGGACCGAAGGAATGTCTAAACCCAATGATTGA-----TAAAGGATCTCAGAACAAGGAAACACCATTTTAATTGTCTC--------AATAAATGAGCCCGACTTAGTATCTT---------------AAGATAAGAAAT-AAA---------------AATTTTAAGGGAGACAAATAAGGGGGTAAAGACCACTCAATAAATGAAATTTCCTAACAATTTTCTTTTGAGCTATTTAAAAGTTATCTAACTTGAGTTATGAGTACGAATGATTTCTTTTTTATTTTCAGGAATGAAAAAG-A----AAAAAAAAAAAAGACTTAAACCACAGTCTAATTGATTTGATG-------ATTTTATGCACCTTTTTATGATTTACTAGAATTCA------ATACATATA-------TAAAACTTCGAATCAAATTA-TTTTTTTCTCGAGCCGTACGAAGAGAAAACTTCCTATACGTTTCTAGGAGGGGTATTGTTCATCTACATCTATCTCAAT?TATGGATAGGAATTCCATAAACTATTAGAATCTTAGTTAGTAACTATTACTTCTTATCTATTCATAATCGATAAGGATCTAGAAAAGAATAAAATAAAATTTCA------------------AATAAATTTTTGAATATTATAGAGCACAACGATTAATATAGCGATATAGAATTTCGATTTTTTTATCACTCG---------------ATTAAATTCGAA----------------TTATCATCTACTAT------ATAGTATAGTAAAT-------------------------------AATAG----TATAGTAAATAGTTTTAG----------ATAGTTAAATTTTTCATTTTTGAAT---TCAAATGACATTTGGAA----------------------TTTTTTTTATACTTCTAT----------------ATATATTT---------ATATTATTTGATTCTATATCATAATCATATATTTATAATTAGGA----ATGATTAGTTCTAACTAATGAGACATTCTCCGC--------------TTTCATTCATAAAGATG----------------------------TAATGTAAAGTAAATAAACC------------------GTAAAGGCGAAAATTAAGACGAC-AAAAAAAGAATCGACCGTTCAACTATTCAAAATTGCATTGGAAAGCTGACAGGTAGA----TATATATATCTAAGATATATATTCATCTATATTGAATTGGGGATACAGAAATGATAAA-----ATTGGATTGGACCAAAT-----GGGGGTCTCCTAT-----AGAAGATAGATAAGAAATC----AAAAAAAAGAAAACACTTT-TTCAAGATAGGAATCAGTATCTAATGCATTCAACGATTTCAGTATAAATAT----AAAGGAAAGAAAAAAAGCAACGACATCACAATGAAATTTTAATCTCAAA----CCAAAAGGAA-GGGGATATGGCGAAATCGGTAGACGCTACGGACTT-AATTGAATTGAGCCTTGGTATGGAAACCCACTAAGTGATAACTTTCAAATTCAGAGAAACCCTGGAATTAATAAA-AAGGGGCAATCCTGAGCCAAATCCCGTTTTCCGAAACCAAA--GGTTC----------AGAAAGTGAAAAGGGGATAGGTGCAGAGACTCAACGGAAGCTGTTCTAACAAATGGAGTTGGCTGCGTTAGTAGAGAAATCTTTCCATCTAAAATTCCGAAAGGGTAAAGTGAAGGATAAACG-----------TATATATACGTATTGAATACTATAT----CAAATGATTAATGACGACTCGACTGAATCTGTA-TTTTTTATATG-AAAACGGAAGAATTGGTGTGAATAGATTCCACATTGAAGAAAGAATCGAATATTCATTGATCAAATGATTCACTCCATAGTCTGATAGATCTTTTCAAGAATTGATTAATCGGACGAGAATAAAGATAGAGTCCTGTTCTACATGTCAATGTC-GGCAACAATGAAATTTATAGTAAGAGGAAAATCCGTCGACTTT-AAAAATCGTGAGGGTTCAAGTCCCTCTATCCCCAAAAAA-CATATTTGATCCCCCAACTATTTATCCTATCCC-CCTTTCGTTAGCGGTTCAAAATACCTTATTCATTTACTCTATTCTCTTAGAAATCGATCTGGACGGAAAAGCCCTTTTCTTATCACA----AATCTTGTGTTATTTATGATAT-ACAT----AAAAATGAACATCTTTGAGCAAGAAATACCCATTTGAATGGTTTACAATCGATATAACTACTCATACTGAAACTTACAAAGTACTCTTTTTTAAGA-------TCCAAGAAA-TTCTAGTACCTAGATAAAACTTT-GTAATCCCCTTTCCTTC-----TTTTAATTGACATAACTCCCATTTTTCTC-----ATAAAATGAGGATGCTACATTGGGACTGGTCGGGATAG
Pavetta_batesiana_KM592224_KM592131                 TATCCA-----CCATTTTCTATTTCTATAGGAATGAAAGTGCTCTTGGCTCGACATCATTTGGTAATAT---AAATAG--------TCCAGTATAGAGCTCGAGTAGAAAGTGTTAATTGATTTCTCGGAGCAAAAATCTAGGGTTAAT-GCAAATCAATAAATTGGAACAACTTCGTGAGAATATAACTTCGATAT---------------------------------AAAAATCGAAAGGATCCCATTCGAGGAAGTTTCCCATT-CAAAAGGAAAATTTGTTGGGATTAATCAAACTTTTTCGACCCAAA----GTGTATCACGCGGGAATCAAACGTC-----------------CACAAGATTCTTTGATAGAAGGAAATTCCAAAAAGGGGTATGTTGCTGCCATTTTGAAAGGATTAAGAAGGACCGAAGGAATGTCTAAACCCAATGATTGA-----TAAAGGATCTCAGAACAAGGAAACACCATTTTAATTGTCTC--------AATAAATGAGCCCGACTTAGTATCTT---------------AAGATAAGAAAT-AAA---------------AATTTTAAGGGAGACAAATAAGGGGGTAAAGACCACTCAATAAATGAAATTTCCTAACAATTTTCTTTTGAGCTATTTAAAAGTTATCTAACTTGAGTTATGAGTACGAATGATTTTTTTTTTATTTTCAGGAATGAAAAAG--------AAAAAAAAAAGACTTAAACCACAGTCTAATTGATTTGATG-------ATTTTATGCACCTTTTTATGATTTACTAGAATTCA------ATACATATA-------TAAAACTTCGAATCAAATTA-TTTTTTTCTCGAGCCGTACGAAGAGAAAACTTCCTATACGTTTCTAGGAGGGGTATTGTTCATCTACATCTATCTCAAT?TATGGATAGGAATTCCATAAACTATTAGAATCTTAGTTAGTAACTATTACTTCTTATCTATTCATAATCGATAAGGATCTAGAAAAGAATAAAATAGAATTTCA------------------AATAAATTTTTGAATATTATAGAGCACAACGATTAATATAGCGATATAGAATTTCGATTTTTTTATCACTCG---------------ATTAAATTCGAA----------------TTATCATCTACTAT------ATAGTATAGTAAAT-------------------------------AATAG----TATAGTAAATAGTTTTAG----------ATAGTTAAATTTTTCATTTTTGAAT---TCAAATGACATTTGGAA----------------------TTTTTTTTATACTTCTAT----------------ATATATTT---------ATATTATTTGATTCTATATCATAATCATATATTTCTAATTAGGA----ATGATTAGTTCTAACTAATGAGACATTCTCCGC--------------TTTCATTCATAAAGATG----------------------------TAATGTAAAGTAAATAAACC------------------GTAAAGGCGAAAATTAAGACGAC-AAAAAAAGAATCGACCGTTCAACTATTCAAAATTGCATTGGAAAGCTGACAGGGAGA----TATATATATCTAAGATATATATTCATCTATATTGAATTGGGGATACAGAAATGATAAAATCATATTGGATTGGACCAAAT-----GGGGGTCTCCTAT-----AGAAGATAGATAAGAAATC----AAAAAAAAGAAAACACTTT-TTCAAGATAGGAATCAGTATCTAATGCATTCAACGATTTCAGTATAAATAT----AAAGGAAAGAAAAAAAGCAACGACATCACAATGAAATTTTAATCTCAAA----CCAAAAGGAA-GGGGATATGGCGAAATCGGTAGACGCTACGGACTT-AATTGAATTGAGCCTTGGTATGGAAACCCACTAAGTGATAACTTTCAAATTCAGAGAAACCCTGGAATTAATAAA-AAGGGGCAATCCTGAGCCAAATCCCGTTTTCCGAAACCAAA--GGTTC----------AGAAAGTGAAAAGGGGATAGGTGCAGAGACTCAACGGAAGCTGTTCTAACAAATGGAGTTGGCTGCGTTAGTAGAGAAATCTTTCCATCTAAAATTCCGAAAGGGTAAAGTGAAGGATAAACG-----------TATATATACGTATTGAATACTATAT----CAAATGATTAATGACGACTCGACTGAATCTGTA-TTTTTTATATG-AAAACGGAAGAATTGGTGTGAATAGATTCCACATTGAAGAAAGAATCGAATATTCATTGATCAAATGATTCACTCCATAGTCTGATAGATCTTTTCAAGAATTGATTAATCGGACGAGAATAAAGATAGAGTCCTGTTCTACATGTCAATGTC-GGCAACAATGAAATTTATAGTAAGAGGAAAATCCGTCGACTTT-AAAAATCGTGAGGGTTCAAGTCCCTCTATCCCCAAAAAA-CATATTTGATCCCCCAACTATTTATCCTATCCC-CCTTTCGTTAGCGGTTCAAAATACCTTATTCATTTACTCTATTCTCTTAGAAATCGATCTGGACGGAAAAGCCCTTTTCTTATCACA----AATCTTGTGTTATTTATGATAT-ACAT----AAAAATGAACATCTTTGAGCAAGAAATACCCATTTGAATGGTTTACAATCGATATAACTACTCATACTGAAACTTACAAAGTACTCTTTTTTAAGA-------TCCAAGAAA-TTCTAGTACCTAGATAAAACTTT-GTAATCCCCTTTCCTTC-----TTTTAATTGACATAACTCCCATTTTTCTC-----ATAAAATGAGGATGCTACATTGGGACTGGTCGGGATAG
Pavetta_hymenophylla_KM592225_KM592132              TATCCA-----CCATTTTCTATTTCTATAGGAATGAAAGTGCTCTTGGCTCGACATCATTTGGTAATAT---AAATAG--------TCCAGTATAGAGCTCGAGTAGAAAGTGTTAATTGATTTCTCGGAGCAAAAATCTAGGGTTAAT-GCAAATCAATAAATTGGAACAACTTCGTGAGAATATAACTTCGATAT---------------------------------AAAAATCGAAAGGATCCCATTCGAGGAAGTTTCCCATT-CAAAAGGAAAATTTGTTGGGATTAATCAAACTTTTTCGACCCAAA----GTGTATCACGCGGGAATCAAACGTC-----------------CACAAGATTCTTTGATAGAAGGAAATTCCAAAAAGGGGTATGTTGCTGCCATTTTGAAAGGATTAAGAAGGACCGAAGGAATGTCTAAACCCAATGATTGA-----TAAAGGATCTCAGAACAAGGAAACACCATTTAAATTGTCTC--------AATAAATGAGCCCGACTTAGTATCTT---------------AAGATAAGAAAT-AAA---------------AATTTTAAGGGAGACAAATAAGGGGGTAAAGACCACTCAATAAATGAAATTTCCTAACAATCTTCTTTTGAGCTATTTAAAAGTTATCTAACTTGAGTTATGAGTACGAATGATTTCTTTTTTATTTTCAGGAATGAAAAAG--------AAAAAAAAAAGACTTAAACCACAGTCTAATTGATTTGATG-------ATTTTATGCACCTTTTTATGATTTACTAGAATTCA------ATACATATA-------TAAAACTTCGAATCAAATTA-TTTTTTTCTCGAGCCGTACGAAGAGAAAACTTCCTATACGTTTCTAGGAGGGGTATTGTTCATCTACATCTATCTCAAT?TATGGATAGGAATTCCATAAACTATTAGAATCTTAGTTAGTAACTATTACTTCTTATCTATTCATAATCGATAAGGATCTAGAAAAGAATAAAATAGAATTTCA------------------AATAATTTTTTGAATATTATAGAGCACAACGATTAATATAGCGATATAGAATTTCGATTTTTTTATCACTCG---------------ATTAAATTCGAA----------------TTATCATCTACTAT-------TACTAT---------------------------------------ATAG----TATAGTAAATAGTTTTAG----------ATAGTTAAATTTTTCATTTTTGAAT---TCAAATGACATTTGGAA----------------------TTTTTTTTATACTTCTAT----------------ATATATTT---------ATATTATTTGATTCTATATCATAATCATATATTTCTAATTAGGA----ATGATTAGTTCTAACTAATGAGACATTCTCCGC--------------TTTCATTCATAAAGATG----------------------------TAATGTAAAGTAAATAAACC------------------GTAAAGGCGAAAATTAAGACGAC-AAAAAAAGAATCGACCGTTCAACTATTCAAAATTGCATTGGAAAGCTGACAGGGAGA----TATATATATCTAAGATATATATTCATCTATATTGAATTGGGGATACAGAAATGATAAAATCATATTGGATTGGACCAAAT-----GGGGGTCTCCTAT-----AGAAGATAGATAAGAAATC--AAAAAAAAAAGAAAACACTTT-TTCAAGATAGGAATCAGTATCTAATGCATTCAACGATTTCAGTATAAATAT----AAAGGAAAGAAAAAAAGCAACGACATCACAATGAAATTTTAATCTCAAA----CCAAAAGGAA-GGGGATATGGCGAAATCGGTAGACGCTACGGACTT-AATTGAATTGAGCCTTGGTATGGAAACCCACTAAGTGATAACTTTCAAATTCAGAGAAACCCTGGAATTAATAAA-AAGGGGCAATCCTGAGCCAAATCCCGTTTTCCGAAACCAAA--GGTTC----------AGAAAGTGAAAAGGGGATAGGTGCAGAGACTCAACGGAAGCTGTTCTAACAAATGGAGTTGGCTGCGTTAGTAGAGAAATCTTTCCATCTAAAATTCCGAAAGGGTAAAGTGAAGGATAAACG-----------TATATATACGTATTGAATACTATAT----CAAATGATTAATGACGACTCGACTGAATCTGTA-TTTTTTATATG-AAAACGGAAGAATTGGTGTGAATAGATTCCACATTGAAGAAAGAATCGAATATTCATTGATCAAATGATTCACTCCATAGTCTGATAGATCTTTTCAAGAATTGATTAATCGGACGAGAATAAAGATAGAGTCCTGTTCTACATGTCAATGTC-GGCAACAATGAAATTTATAGTAAGAGGAAAATCCGTCGACTTT-AAAAATCGTGAGGGTTCAAGTCCCTCTATCCCCAAAAAA-CATATTTGATCCCCCAACTATTTATCCTATCCC-CCTTTCGTTAGCGGTTCAAAATACCTTATTCATTTACTCTATTCTCTTAGAAATCGATCTGGACGGAAAAGCCCTTTTCTTATCACA----AATCTTGTGTTATTTATGATAT-ACAT----AAAAATGAACATCTTTGAGCAAGAAATACCCATTTGAATGGTTTACAATCGATATAACTACTCATACTGAAACTTACAAAGTACTCTTTTTTAAGA-------TCCAAGAAA-TTCTAGTACCTAGATAAAACTTT-GTAATCCCCTTTCCTTC-----TTTTAATTGACATAACTCCCATTTTTCTC-----ATAAAATGAGGATGCTACATTGGGACTGGTCGGGATAG
Pavetta_indica_KM592226_KM592133                    TATCCA-----CCATTTTCTATTTCTATAGGAATGAAAGTGCTCTTGGCTCGACATNNTTTGGTAATAT---AAATAG--------TCCAGNATAGAGCTCGAGTAGAAAGTGTTAATTGATTTCTCGGAGCAAAAATCTAGGGTTAAT-GCAAATCAATAAATTGGAACAACTTCGTGAGAATATAACTTCGATAT---------------------------------AAAAATCGAAAGGATCCCATTCGAGGAAGTTTCCCATT-CAAAAGGAAAATTTGTTGGGATTAATCAAACTTTTTCGACCCAAA----GTGTATCACGCGGGAATCAAACGTC-----------------CACAAGATTCTTTGATAGAAGGAAATTCCAAAAAGGGGTATGTTGCTGCCATTTTGAAAGGATTAAGAAGGACCGAAGGAATGTCTAAACCCAATGATTGA-----TAAAGGATCTCAGAACAAGGAAACACCATTTTAATTGTCTC--------AATAAATGAGCCCGACTTAGTATCTT---------------AAGATAAGAAAT-AAA---------------AATTTTAAGGGAGACAAATAAGGGGGTAAAGACCACTCAATAAATGAAATTTCCTAACAATTTTCTTTTGAGCTATTTAAAAGTTATCTAACCTGAGTTATGAGTACGAATGATTTCTTTTTTATTTTCAGGAATGAAAAAG------AAAAAAAAAAAAGACTTAAACCACAGTCTAATTGATTTGATG-------ATTTTATGCACCTTTTTATGATTTACTAGAATTCA------ATACATATA-------TAAAACTTCGAATCAAATTA-TTTTTTTCTCGAGCCGTACGAAGAGAAAACTTCCTATACGTTTCTAGGAGGGGTATTGTTCATCTACATCTATCTCAAT?TATGGATAGGAATTCCATAAACTATTAGAATCTTAGTTAGTAACTATTACCTCTTATCTATTCATAATCGATAAGGATCTAGAAAAGAATAAAATAAAATTTCA------------------AATAAATTTTTGAATATTATAGAGCACAACGATTAATATAGCGATATAGAATTTCGATTTTTTTATCACTCG---------------ATTAAATTCGAA----------------TTATCATCTACTAT------ATAGTATAGTAAAT-------------------------------AATAG----TATAGTAAATAGTTTTAG----------ATAGTTAAATTTTTCATTTTTGAAT---TCAAATGACATTTGGAA----------------------TTTTTTTTATACTTCTAT----------------ATATATTT---------ATATTATTTGATTCTATATCATAATCATATATTTATAATTAGGA----ATGATTAGTTCTAACTAATGAGACATTCTCCGC--------------TTTCATTCATAAAGATG----------------------------TAATGTAAAGTAAATAAACC------------------GTAAAGGCGAAAATTAAGACGAC-AAAAAAAGAATCGACCGTTCAACTATTCAAAATTGCATTGGAAAGCTGACAGGGAGA----TATATATATCTAAGATATATATTCATCTATATTGAATTGGGGATACAGAAATGATAAA-----ATTGGATTGGACCAAAT-----GGGGGTCTCCTAT-----AGAAGATAGATAAGAAATC----AAAAAAAAGAAAACACTTT-TTCAAGATAGGAATCAGTATCTAATGCATTCAACGATTTCAGTATAAATAT----AAAGGAAAGAAAAAAAGCAACGACATCACAATGAAATTTTAATCTCAAA----CCAAAAGGAA-GGGGATATGGCGAAATCGGTAGACGCTACGGACTT-AATTGAATTGAGCCTTGGTATGGAAACCCACTAAGTTATAACTTTCAAATTCAGAGAAACCCTGGAATTAATAAA-AAGGGGCAATCCTGAGCCAAATCCCGTTTTCCGAAACCAAA--GGTTC----------AGAAAGTGAAAAGGGGATAGGTGCAGAGACTCAACGGAAGCTGTTCTAACAAATGGAGTTGGCTGCGTTAGTAGAGAAATCTTTCCATCTAAAATTCCGAAAGGGTAAAGTGAAGGATAAACG-----------TATATATACGTATTGAATACTATAT----CAAATGATTAATGACGACTCGACTGAATCTGTA-TTTTTTATATG-AAAACGGAAGAATTGGTGTGAATAGATTCCACATTGAAGAAAGAATCGAATATTCATTGATCAAATGATTCACTCCATAGTCTGATAGATCTTTTCAAGAATTGATTAATCGGACGAGAATAAAGATAGAGTCCTGTTCTACATGTCAATGTC-GGCAACAATGAAATTTATAGTAAGAGGAAAATCCGTCGACTTT-AAAAATCGTGAGGGTTCAAGTCCCTCTATCCCCAAAAAA-CATATTTGATCCCCCAACTATTTATCCTATCCC-CCTTTCGTTAGCGGTTCAAAATACCTTATTCATTTACTCTATTCTCTTAGAAATCGATCTGGACGGAAAAGCCCTTTTCTTATCACA----AATCTTGTGTTATTTATGATAT-ACAT----AAAAATGAACATCTTTGAGCAAGAAATACCCATTTGAATGGTTTACAATCGATATAACTACTCATACTGAAACTTACAAAGTACTCTTTTTTAAGA-------TCCAAGAAA-TTCTAGTACCTAGATAAAACTTT-GTAATCCCCTTTCCTTC-----TTTTAATTGACATAACTCCCATTTTTCTC-----ATAAAATGAGGATGCTACATTGGGACTGGTCGGGATAG
Pavetta_sansibarica_KM592227_KM592134               TATCCA-----CCATTTTCTATTTCTATAGGAATGAAAGTGCTCTTGGCTCGACATCATTTGGTAATAT---AAATAG--------TCCAGTATAGAGCTCGAGTAGAAAGTGTTAATTGATTTCTCGGAGCAAAAATCTAGGGTTAAT-GCAAATCAATAAATTGGAACAACTTCGTGAGAATATAACTTCGATAT---------------------------------AAAAATCGAAAGGATCCCATTCGAGGAAGTTTCCCATT-CAAAAGGAAAATTTGTTGGGATTAATCAAACTTTTTCGACCCAAA----GTGTATCACGCGGGAATCAAACGTC-----------------CACAAGATTCTTTGATAGAAGGAAATTCCAAAAAGGGGTATGTTGCTGCCATTTTGAAAGGATTAAGAAGGACCGAAGGAATGTCTAAACCCAATGATTGA-----TAAAGGATCTCAGAACAAGGAAACACCATTTAAATTGTCTC--------AATAAATGAGCCCGACTTAGTATCTT---------------AAGATAAGAAAT-AAA---------------AATTTTAAGGGAGACAAATAAGGGGGTAAAGACCACTCAATAAATGAAATTTCCTAACAATTTTCTTTTGAGCTATTTAAAAGTTATCTAACTTGAGTTATGAGTACGAATGATTTCTTTTTTATTTTCAGGAATGAAAAAG-------AAAAAAAAAAAGACTTAAACCACAGTCTAATTGATTTGATG-------ATTTTATGCACCTTTTTATGATTTACTAGAATTCA------ATACATATA-------TAAAACTTCGAATCAAATTA-TTTTTTTCTCGAGCCGTACGAAGAGAAAACTTCCTATACGTTTCTAGGAGGGGTATTGTTCATCTACATCTATCTCAAT?TATGGATAGGAATTCCATAAACTATTAGAATCTTAGTTAGTAACTATTACTTCTTATCTATTCATAATCGATAAGGATCTAGAAAAGAATAAAATAGAATTTCA------------------AATAAATTTTTGAATATTATAGAGCACAACGATTAATATAGCGATATAGAATTTCGATTTTTTTATCACTCG---------------ATTAAATTCGAA----------------TTATCATCTACTAT------ATAGTATAGTAAAT-------------------------------AATAG----TATAGTAAATAGTTTTAG----------ATAGTTAAATTTTTCATTTTTGAAT---TCAAATGACATTTGGAA----------------------TTTTTTTTATACTTCTAT----------------ATATATTT---------ATATTATTTGATTCTATATCATAATCATATATTTCTAATTAGGA----ATGATTAGTTCTAACTGATGAGACATTCTCCGC--------------TTTCATTCATAAAGATG----------------------------TAATGTAAAGTAAATAAACC------------------GTAAAGGCGAAAATTAAGACGAC-AAAAAAAGAATCGACCGTTCAACTATTCAAAATTGCATTGGAAAGCTGACAGGGAGA----TATATATATCTAAGATATATATTCATCTATATTGAATTGGGGATACAGAAATGATAAAATCATATTGGATTGGACCAAAT-----GGGGGTCTCCTAT-----AGAAGATAGATAAGAAATC----AAAAAAAAGAAAACACTTT-TTCAAGATAGGAATCAGTATCTAATGCATTCAACGATTTCAGTATAAATAT----AAAGGAAAGAAAAAAAGCAACGACATCACAATGAAATTTTAATCTCAAA----CCAAAAGGAA-GGGGATATGGCGAAATCGGTAGACGCTACGGACTT-AATTGAATTGAGCCTTGGTATGGAAACCCACTAAGTGATAACTTTCAAATTCAGAGAAACCCTGGAATTAATAAA-AAGGGGCAATCCTGAGCCAAATCCCGTTTTCCGAAACCAAA--GGTTC----------AGAAAGTGAAAAGGGGATAGGTGCAGAGACTCAACGGAAGCTGTTCTAACAAATGGAGTTGGCTGCGTTAGTAGAGAAATCTTTCCATCTAAAATTCCGAAAGGGTAAAGTGAAGGATAAACG-----------TATATATACGTATTGAATACTATAT----CAAATGATTAATGACGACTCGACTGAATCTGTA-TTTTTTATATG-AAAACGGAAGAATTGGTGTGAATAGATTCCACATTGAAGAAAGAATCGAATATTCATTGATCAAATGATTCACTCCATAGTCTGATAGATCTTTTCAAGAATTGATTAATCGGACGAGAATAAAGATAGAGTCCTGTTCTACATGTCAATGTCGGGCAACAATGAAATTTATAGTAAGAGGAAAATCCGTCGACTTT-AAAAATCGTGAGGGTTCAAGTCCCTCTATCCCCAAAAAACCATATTTGATCCCCCAACTATTTATCCTATCCC-CCTTTCGTTAGCGGTTCAAAATACCTTATTCATTTACTCTATTCTCTTAGAAATCGATCTGGACGGAAAAGCCCTTTTCTTATCACA----AATCTTGTGTTATTTATGATAT-ACAT----AAAAATGAACATCTTTGAGCAAGAAATACCCATTTGAATGGTTTACAATCGATATAACTACTCATACTGAAACTTACAAAGTACTCTTTTTTAAGA-------TCCAAGAAA-TTCTAGTACCTAGATAAAACTTT-GTAATCCCCTTTCCTTC-----TTTTAATTGACATAACTCCCATTTTTCTC-----ATAAAATGAGGATGCTACATTGGGACTGGTCGGGATAG
Pavetta_schumanniana_KM592228_KM592135              TATCCA-----CCATTTTCTATTTCTATAGGAATGAAAGTGCTCTTGGCTCGACATCATTTGGTAATAT---AAATAG--------TCCAGTATAGAGCTCGAGTAGAAAGTGTTAATTGATTTCTCGGAGCAAAAATCTAGGGTTAAT-GCAAATCAATAAATTGGAACAACTTCGTGAGAATATAACTTCGATAT---------------------------------AAAAATCGAAAGGATCCCATTCGAGGAAGTTTCCCATT-CAAAAGGAAAATTTGTTGGGATTAATCAAACTTTTTCGACCCAAA----GTGTATCACGCGGGAATCAAACGTC-----------------CACAAGATTCTTTGATAGAAGGAAATTCCAAAAAGGGGTATGTTGCTGCCATTTTGAAAGGATTAAGAAGGACCGAAGGAATGTCTAAACCCAATGATTGA-----TAAAGGATCTCAGAACAAGGAAACACCATTTTAATTGTCTC--------AATAAATGAGCCCGACTTAGTATCTT---------------AAGATAAGAAAT-CAA---------------AATTTTAAGGGAGACAAATAAGGGGGTAAAGACCACTCAATAAATGAAATTTCCTAACAATTTTCTTTTGAGCTATTTAAAAGTTATCTAACTTGAGTTATGAGTACGAATGATTTCTTTTTTATTTTCAGGAATGAAAAAG---------AAAAAAAAAGACTTAAACCACAGTCTAATTGATTTGATG-------ATTTTATGCACCTTTTTATGATTTACTAGAATTCA------ATACATATA-------TAAAACTTCGAATCAAATTA-TTTTTTTCTCGAGCCGTACGAAGAGAAAACTTCCTATACGTTTCTAGGAGGGGTATTGTTCATCTACATCTATCTCAAT?TATGGATAGGAATTCCATAAACTATTAGAATCTTAGTTAGTAACTATTACTTCTTATCTATTCATAATCGATAAGGATCTAGAAAAGAATAAAATAGAATTTCA------------------AATAAATTTTTGAATATTATAGAGCACAACGATTAATATAGCGATATAGAATTTCGATTTTTTTATCACTCG---------------ATTAAATTCGAA----------------TTATCATCTACTAT------ATAGTATAGTAAAT-------------------------------AATAG----TATAGTAAATAGTTTTAG----------ATAGTTAAATTTTTCATTTTTGAAT---TCAAATGACATTTGGAA---------------------TTTTTTTTTATACTTCTAT----------------ATATATTT---------ATATTATTTGATTCTATATCATAATCATATATTTCTAATTAGGA----ATGATTAGTTCTAACTAATGAGACATTCTCCGC--------------TTTCATTCATAAAGATG----------------------------TAATGTAAAGTAAATAAACC------------------GTAAAGGCGAAAATTAAGACGAC-AAAAAAAGAATCGACCGTTCAACTATTCAAAATTGCATTGGAAAGCTGACAGGGAGA----TATATATATCTAAGATATATATTCATCTATATTGAATTGGGGATACAGAAATGATAAAATCATATTGGATTGGACCAAAT-----GGGGGTCTCCTAT-----AGAAGATAGATAAGAAATC----AAAAAAAAGAAAACACTTT-TTCAAGATAGGAATCAGTATCTAATGCATTCAACGATTTCAGTATAAATAT----AAAGGAAAGAAAAAAAGCAACGACATCACAATGAAATTTTAATCTCAAA----CCAAAAGGAA-GGGGATATGGCGAAATCGGTAGACGCTACGGACTT-AATTGAATTGAGCCTTGGTATGGAAACCCACTAAGTGATAACTTTCAAATTCAGAGAAACCCTGGAATTAATAAA-AAGGGGCAATCCTGAGCCAAATCCCGTTTTCCGAAACCAAA--GGTTC----------AGAAAGTGAAAAGGGGATAGGTGCAGAGACTCAACGGAAGCTGTTCTAACAAATGGAGTTGGCTGCGTTAGTAGAGAAATCTTTCCATCTAAAATTCCGAAAGGGTAAAGTGAAGGATAAACG-----------TATATATACGTATTGAATACTATAT----CAAATGATTAATGACGACTCGACTGAATCTGTA-TTTTTTATATG-AAAACGGAAGAATTGGTGTGAATAGATTCCACATTGAAGAAAGAATCGAATATTCATTGATCAAATGATTCACTCCATAGTCTGATAGATCTTTTCAAGAATTGATTAATCGGACGAGAATAAAGATAGAGTCCTGTTCTACATGTCAATGTC-GGCAACAATGAAATTTATAGTAAGAGGAAAATCCGTCGACTTT-AAAAATCGTGAGGGTTCAAGTCCCTCTATCCCCAAAAAA-CATATTTGATCCCCCAACTATTTATCCTATCCC-CCTTTCGTTAGCGGTTCAAAATACCTTATTCATTTACTCTATTCTCTTAGAAATCGATCTGGACGGAAAAGCCCTTTTCTTATCACA----AATCTTGTGTTATTTATGATAT-ACAT----AAAAATGAACATCTTTGAGCAAGAAATACCCATTTGAATGGTTTACAATCGATATAACTACTCATACTGAAACTTACAAAGTACTCTTTTTTAAGA-------TCCAAGAAA-TTCTAGTACCTAGATAAAACTTT-GTAATCCCCTTTCCTTC-----TTTTAATTGACATAACTCCCATTTTTCTC-----ATAAAATGAGGATGCTACATTGGGACTGGTCGGGATAG
Pavetta_stenosepala_KM592233_KM592140               TATCCA-----CCATTTTCTATTTCTATAGGAATGAAAGTGCTCTTGGCTCGACATCATTTGGTAATAT---AAATAG--------TCCAGTATAGAGCTCGAGTAGAAAGTGTTAATTGATTTCTCGGAGCAAAAATCTAGGGTTAAT-GCAAATCAATAAATTGGAACAACTTCGTGAGAATATAACTTCGATAT---------------------------------AAAAATCGAAAGGATCCCATTCGAGGAAGTTTCCCATT-CAAAAGGAAAATTTGTTGGGATTAATCAAACTTTTTCGACCCAAA----GTGTATCACGCGGGAATCAAACGTC-----------------CACAAGATTCTTTGATAGAAGGAAATTCCAAAAAGGGGTATGTTGCTGCCATTTTGAAAGGATTAAGAAGGACCGAAGGAATGTCTAAACCCAATGATTGA-----TAAAGGATCTCAGAACAAGGAAACACCATTTAAATTGTCTC--------AATAAATGAGCCCGACTTAGTATCTT---------------AAGATAAGAAAT-AAA---------------AATTTTAAGGGAGACAAATAAGGGGGTAAAGACCACTCAATAAATGAAATTTCCTAACAATTTTCTTTTGAGCTATTTAAAAGTTATCTAACTTGAGTTATGAGTACGAATGATTTCTTTTTTATTTTCAGGAATGAAAAAG--------AAAAAAAAAAGACTTAAACCACAGTCTAATTGATTTGATG-------ATTTTATGCACCTTTTTATGATTTACTAGAATTCA------ATACATATA-------TAAAACTTCGAATCAAATTA-TTTTTTTCTCGAGCCGTACGAAGAGAAAACTTCCTATACGTTTCTAGGAGGGGTATTGTTCATCTACATCTATCTCAAT?TATGGATAGGAATTCCATAAACTATTAGAATCTTAGTTAGTAACTATTACTTCTTATCTATTCATAATCGATAAGGATCTAGAAAAGAATAAAATAGAATTTCA------------------AATAAATTTTTGAATATTATAGAGCACAACGATTAATATAGCGATATAGAATTTCGATTTTTTTATCACTCG---------------ATTAAATTCGAA----------------TTATCATCTACTAT------ATAGTATAGTAAAT-------------------------------AATAG----TATAGTAAATAGTTTTAG----------ATAGTTAAATTTTTCATTTTTGAAT---TCAAATGACATTTGGAA----------------------TTTTTTTTATACTTCTAT----------------ATATATTT---------ATATTATTTGATTCTATATCATAATCATATATTTCTAATTAGGA----ATGATTAGTTCTAACTAATGAGACATTCTCCGC--------------TTTCATTCATAAAGATG----------------------------TAATGTAAAGTAAATAAACC------------------GTAAAGGCGAAAATTAAGACGAC-AAAAAAAGAATCGACCGTTCAACTATTCAAAATTGCATTGGAAAGCTGACAGGAAGAT--ATATATATATCTAAGATATATATTCATCTATATTGAATTGGGGATACAGAAATGATAAAATCATATTGGATTGGACCAAAT-----GGGGGTCTCCTAT-----AGAAGATAGATAAGAAATC----AAAAAAAAGAAAACACTTT-TTCAAGATAGGAATCAGTATCTAATGCATTCAACGATTTCAGTATAAATAT----AAAGGAAAGAAAAAAAGCAACGACATCACAATGAAATTTTAATCTCAAA----CCAAAAGGAA-GGGGATATGGCGAAATCGGTAGACGCTACGGACTT-AATTGAATTGAGCCTTGGTATGGAAACCCACTAAGTGATAACTTTCAAATTCAGAGAAACCCTGGAATTAATAAA-AAGGGGCAATCCTGAGCCAAATCCCGTTTTCCGAAACCAAA--GGTTC----------AGAAAGTGAAAAGGGGATAGGTGCAGAGACTCAACGGAAGCTGTTCTAACAAATGGAGTTGGCTGCGTTAGTAGAGAAATCTTTCCATCTAAAATTCCGAAAGGGTAAAGTGAAGGATAAACG-----------TATATATACGTATTGAATACTATAT----CAAATGATTAATGACGACTCGACTGAATCCGTA-TTTTTTATATG-AAAACGGAAGAATTGGTGTGAATAGATTCCACATTGAAGAAAGAATCGAATATTCATTGATCAAATGATTCACTCCATAGTCTGATAGATCTTTTCAAGAATTGATTAATCGGACGAGAATAAAGATAGAGTCCTGTTCTACATGTCAATGTC-GGCAACAATGAAATTTATAGTAAGAGGAAAATCCGTCGACTTT-AAAAATCGTGAGGGTTCAAGTCCCTCTATCCCCAAAAAA-CATATTTGATACCCCAACTATTTATCCTATCCC-CCTTTCGTTAGCGGTTCAAAATACCTTATTCATTTACTCTATTCTCTTAGAAATCGATCTGGACGGAAAAGCCCTTTTCTTATCACA----AATCTTGTGTTATTTATGATAT-ACAT----AAAAATGAACATCTTTGAGCAAGAAATACCCATTTGAATGGTTTACAATCGATATAACTACTCATACTGAAACTTACAAAGTACTCTTTTTTAAGA-------TCCAAGAAA-TTCTAGTACCTAGATAAAACTTT-GTAATCCCCTTTCCTTC-----TTTTAATTGACATAACTCCCATTTTTCTC-----ATAAAATGAGGATGCTACATTGGGACTGGTCGGGATAG
Pavetta_suffruticosa_KM592231_KM592138              TATCCA-----CCATTTTCTATTTCTATAGGAATGAAAGTGCTCTTGGCTCGACATCATTTGGTAATAT---AAATAG--------TCCAGTATAGAGCTCGAGTAGAAAGTGTTAATTGATTTCTCGGAGCAAAAATCTAGGGTTAAT-GCAAATCAATAAATTGGAACAACTTCGTGAGAATATAACTTCGATAT---------------------------------AAAAATCGAAAGGATCCCATTCGAGGAAGTTTCCCATT-CAAAAGGAAAATTTGTTGGGATTAATCAAACTTTTTCGACCCAAA----GTGTATCACGCGGGAATCAAATGTC-----------------CACAAGATTCTTTGATAGAAGGAAATTCCAAAAAGGGGTATGTTGCTGCCATTTTGAAAGGATTAAGAAGGACCGAAGGAATGTCTAAACCCAATGATTGA-----TAAAGGATCTCAGAACAAGGAAACACCATTTAAATTGTCTC--------AATAAATGAGCCCGACTTAGTATCTT---------------AAGATAAGAAAT-ACA---------------AATTTTAAGGGAGACAAATAAGGGGGTAAAGACCACTCAATAAATGAAATTTCCTAACAATTTTCTTTTGAGCTATTTAAAAGTTATCTAACTTGAGTTATGAGTACGAATGATTTCTTTTTTATTTTCAGGAATGAAAAAG------AAAAAAAAAAAAGACTTAAACCACAGTCTAATTGATTTGATG-------ATTTTATGCACCTTTTTATGATTTACTAGAATTCA------ATACATATA-------TAAAACTTCGAATCAAATTA-TTTTTTTCTCGAGCCGTACGAAGAGAAAACTTCCTATACGTTTCTAGGAGGGGTATTGTTCATCTACATCTATCTCAAT?TATGGATAGGAATTCCATAAACTATTAGAATCTTAGTTAGTAACTATTACTTCTTATCTATTCATAATCGATAAGGATCTAGAAAAGAATAAAATAGAATTTCA------------------AATAAATTTTTGAATATTATAGAGCACAACGATTAATATAGCGATATAGAATTTCGATTTTTTTATCACTCG---------------ATTAAATTCGAA----------------TTATCATCTACTAT----------------------------------------------------ATAG----TATAGTAAATAGTTTTAG----------ATAGTTAAATTTTTCATTTTTGAAT---TCAAATGACATTTGGAA----------------------TTTTTTTTATACTTCTAT----------------ATATATTT---------ATATTATTTGATTCTATATCATAATCATATATTTCTAATTAGGA----ATGATTAGTTCTAACTAATGAGACATTCTACGC--------------TTTCATTCATAAAGATG----------------------------TAATGTAAAGTAAATAAACC------------------GTAAAGGCGAAAATTAAGACGAC-AAAAAAAGAATCGACCGTTCAACTATTCAAAATTGCATTGGAAAGCTGACAGGGAGA----TATATATATCTAAGATATATATTCATCTATATTGAATTGGGGATACAGAAATGATAAAATCATATTGGATTGGACCAAAT-----GGGGGTCTCCTAT-----AGAAGATAGATAAGAAATC----AAAAAAAAGAAAACACTTT-TTCAAGATAGGAATCAGTATCTAATGCATTCAACGATTTCAGTATAAATAT----AAAGGAAAGAAAAAAAGCAACGACATCACAATGAAATTTTAATCTCAAA----CCAAAAGGAA-GGGGATATGGCGAAATCGGTAGACGCTACGGACTT-AATTGAATTGAGCCTTGGTATGGAAACCCACTAAGTGATAACTTTCAAATTCAGAGAAACCCTGGAATTAATAAA-AAGGGGCAATCCTGAGCCAAATCCCGTTTTCCGAAACCAAA--GGTTC----------AGAAAGTGAAAAGGGGATAGGTGCAGAGACTCAACGGAAGCTGTTCTAACAAATGGAGTTGGCTGCGTTAGTAGAGAAATCTTTCCATCTAAAATTCCGAAAGGGTAAAGTGAAGGATAAACG-----------TATATATACGTATTGAATACTATAT----CAAATGATTAATGACGACTCGACTGAATCTGTA-TTTTTTATATG-AAAACGGAAGAATTGGTGTGAATAGATTCCACATTGAAGAAAGAATCGAATATTCATTGATCAAATGATTCACTCCATAGTCTGATAGATCTTTTCAAGAATTGATTAATCGGACGAGAATAAAGATAGAGTCCTGTTCTACATGTCAATGTC-GGCAACAATGAAATTTATAGTAAGAGGAAAATCCGTCGACTTT-AAAAATCGTGAGGGTTCAAGTCCCTCTATCCCCAAAAAA-CATATTTGATCCCCCAACTATTTATCCTATCCC-CCTTTCGTTAGCGGTTCAAAATACCTTATTCATTTACTCTATTCTCTTAGAAATCGATCTGGACGAAAAAGCCCTTTTCTTATCACA----AATCTTGTGTTATTTATGATAT-ACAT----AAAAATGAACATCTTTGAGCAAGAAATACCCATTTGAATGGTTTACAATCGATATAACTACTCATACTGAAACTTACAAAGTACTCTTTTTTAAGA-------TCCAAGAAA-TTCTAGTACCTAGATAAAACTTT-GTAATCCCCTTTCCTTC-----TTTTAATTGACATAACTCCCATTTTTCTC-----ATAAAATGAGGATGCTACATTGGGACTGGTCGGGATAG
Pavetta_tarennoides_KM592234_KM592141               TATCCA-----CCATTTTCTATTTCTATAGGAATGAAAGTGCTCTTGGCTCGACATCATTTGGTAATAT---AAATAG--------TCCAGTATAGAGCTCGAGTAGAAAGTGTTAATTGATTTCTCGGAGCAAAAATCTAGGGTTAAT-GCAAATCAATAAATTGGAACAACTTCGTGAGAATATAACTTCGATAT---------------------------------AAAAATCGAAAGGATCCCATTCGAGGAAGTTTCCCATT-CAAAAGGAAAATTTGTTGGGATTAATCAAACTTTTTCGACCCAAA----GTGTATCACGCGGGAATCAAACGTC-----------------CACAAGATTCTTTGATAGAAGGAAATTCCAAAAAGGGGTATGTTGCTGCCATTTTGAAAGGATTAAGAAGGACCGAAGGAATGTCTAAACCCAATGATTGA-----TAAAGGATCTCAGAACAAGGAAACACCATTTAAATTGTCTC--------AATAAATGAGCCCGACTTAGTATCTT---------------AAGATAAGAAAT-AAA---------------AATTTTAAGGGAGACAAATAAGGGGGTAAAGACCACTCAATAAATGAAATTTCCTAACAATTTTCTTTTGAGCTATTTAAAAGTTATCTAACTTGAGTTATGAGTACGAATGATTTCTTTTTTATTTTCAGGAATGAAAAAG-------AAAAAAAAAAAGACTTAAACCACAGTCTAATTGATTTGATG-------ATTTTATGCACCTTTTTATGATTTACTAGAATTCA------ATACATATA-------TAAAACTTCGAATCAAATTA-TTTTTTTCTCGAGCCGTACGAAGAGAAAACTTCCTATACGTTTCTAGGAGGGGTATTGTTCATCTACATCTATCTCAAT?TATGGATAGGAATTCCATAAACTATTAGAATCTTAGTTAGTAACTATTACTTCTTATCTATTCATAATCGATAAGGATCTAGAAAAGAATAAAATAGAATTTCA------------------AATAAATTTTTGAATATTATAGAGCACAACGATTAATATAGCGATATAGAATTTCGATTTTTTTATCACTCG---------------ATTAAATTCGAA----------------TTATCATCTACTAT------ATAGTATAGTAAAT-------------------------------AATAG----TATAGTAAATAGTTTTAG----------ATAGTTAAATTTTTCATTTTTGAAT---TCAAATGACATTTGGAA----------------------TTTTTTTTATACTTCTAT----------------ATATATTT---------ATATTATTTGATTCTATATCATAATCATATATTTCTAATTAGGA----ATGATTAGTTCTAACTGATGAGACATTCTCCGC--------------TTTCATTCATAAAGATG----------------------------TAATGTAAAGTAAATAAACC------------------GTAAAGGCGAAAATTAAGACGAC-AAAAAAAGAATCGACCGTTCAACTATTCAAAATTGCATTGGAAAGCTGACAGGGAGA----TATATATATCTAAGATATATATTCATCTATATTGAATTGGGGATACAGAAATGATAAAATCATATTGGATTGGACCAAAT-----GGGGGTCTCCTAT-----AGAAGATAGATAAGAAATC----AAAAAAAAGAAAACACTTT-TTCAAGATAGGAATCAGTATCTAATGCATTCAACGATTTCAGTATAAATAT----AAAGGAAAGAAAAAAAGCAACGACATCACAATGAAATTTTAATCTCAAA----CCAAAAGGAA-GGGGATATGGCGAAATCGGTAGACGCTACGGACTTAAATTGAATTGAGCCTTGGTATGGAAACCCACTAAGTGATAACTTTCAAATTCAGAGAAACCCTGGAATTAATAAA-AAGGGGCAATCCTGAGCCAAATCCCGTTTTCCGAAACCAAA--GGTTC----------AGAAAGTGAAAAGGGGATAGGTGCAGAGACTCAACGGAAGCTGTTCTAACAAATGGAGTTGGCTGCGTTAGTAGAGAAATCTTTCCATCTAAAATTCCGAAAGGGTAAAGTGAAGGATAAACG-----------TATATATACGTATTGAATACTATAT----CAAATGATTAATGACGACTCGACTGAATCTGTA-TTTTTTATATG-AAAACGGAAGAATTGGTGTGAATAGATTCCACATTGAAGAAAGAATCGAATATTCATTGATCAAATGATTCACTCCATAGTCTGATAGATCTTTTCAAGAATTGATTAATCGGACGAGAATAAAGATAGAGTCCTGTTCTACATGTCAATGTC-GGCAACAATGAAATTTATAGTAAGAGGAAAATCCGTCGACTTT-AAAAATCGTGAGGGTTCAAGTCCCTCTATCCCCAAAAAA-CATATTTGATCCCCCAACTATTTATCCTATCCC-CCTTTCGTTAGCGGTTCAAAATACCTTATTCATTTACTCTATTCTCTTAGAAATCGATCTGGACGGAAAAGCCCTTTTCTTATCACA----AATCTTGTGTTATTTATGATAT-ACAT----AAAAATGAACATCTTTGAGCAAGAAATACCCATTTGAATGGTTTACAATCGATATAACTACTCATACTGAAACTTACAAAGTACTCTTTTTTAAGA-------TCCAAGAAA-TTCTAGTACCTAGATAAAACTTT-GTAATCCCCTTTCCTTC-----TTTTAATTGACATAACTCCCATTTTTCTC-----ATAAAATGAGGATGCTACATTGGGACTGGTCGGGATAG
Pavetta_ternifolia_KM592235_KM592142                TATCCA-----CCATTTTCTATTTCTATAGGAATGAAAGTGCTCTTGGCTCGACATCATTTGGTAATAT---AAATAG--------TCCAGTATAGAGCTCGAGTAGAAAGTGTTAATTGATTTCTCGGAGCAAAAATCTAGGGTTAAT-GCAAATCAATAAATTGGAACAACTTCGTGAGAATATAACTTCGATAT---------------------------------AAAAATCGAAAGGATCCCATTCGAGGAAGTTTCCCATT-CAAAAGGAAAATTTGTTGGGATTAATCAAACTTTTTCGACCCAAA----GTGTATCACGCGGGAATCAAACGTC-----------------CACAAGATTCTTTGATAGAAGGAAATTCCAAAAAGGGGTATGTTGCTGCCATTTTGAAAGGATTAAGAAGGACCGAAGGAATGTCTAAACCCAATGATTGA-----TAAAGGATCTCAGAACAAGGAAACACCATTTAAATTGTCTC--------AATAAATGAGTCCGACTTAGTATCTT---------------AAGATAAGAAAT-AAA---------------AATTTTAAGGGAGACAAATAAGGGGGTAAAGACCACTCAATAAATGAAATTTCCTAACAATTTTCTTTTGAGCTATTTAAAAGTTATTTAACTTGAGTTATGAGTACGAATGATTTCTTTTTTATTTTCAGGAATGAAAAAG------AAAAAAAAAAAAGACTTAAACCACAGTCTAATTGATTTGATG-------ATTTTATGCACCTTTTTATGATTTACTAGAATTCA------ATACATATA-------TAAAACTTCGAATCAAATTA-TTTTTTTCTCGAGCCGTACGAAGAGAAAACTTCCTATACGTTTCTAGGAGGGGTATTGTTCATCTACATCTATCTCAAT?TATGGATAGGAATTCCATAAACTATTAGAATCTTAGTTAGTAACTATTACTTCTTATCTATTCATAATCGATAAGGATCTAGAAAAGAATAAAATAGAATTTCA------------------AATAAATTTTTGAATATTATAGAGCACAACGATTAATATAGCGATATAGAATTTCGATTTTTTTATCACTCG---------------ATTAAATTCGAA----------------TTATCATCTACTAT-------TACTAT---------------------------------------ATAG----TATAGTAAATAGTTTTAG----------ATAGTTAAATTTTTCATTTTTGAAT---TCAAATGACATTTGGAA----------------------TTTTTTTTATACTTCTAT----------------ATATATTT---------ATATTATTTGATTCTATATCATAATCATATATTTCTAATTAGGA----ATGATTAGTTCTAACTAATGAGACATTCTCCGC--------------TTTCATTCATAAAGATG----------------------------TAATGTAAAGTAAATAAACC------------------GTAAAGGCGAAAATTAAGACGAC-AAAAAAAGAATCGACCGTTCAACTATTCAAAATTGCATTGGAAAGCTGACAGGGAGA----TATATATATCTAAGATATATATTCATCTATATTGAATTGGGGATACAGAAATGATAAAATCATATTGGATTGGACCAAAT-----GGGGGTCTCCTAT-----AGAAGATAGATAAGAAATCAAAAAAAAAAAAGAAAACACTTT-TTCAAGATAGGAATCAGTATCTAATGCATTCAACGATTTCAGTATAAATAT----AAAGGAAAGAAAAAAAGCAACGACATCACAATGAAATTTTAATCTCAAA----CCAAAAGGAA-GGGGATATGGCGAAATCGGTAGACGCTACGGACTT-AATTGAATTGAGCCTTGGTATGGAAACCCACTAAGTGATAACTTTCAAATTCAGAGAAACCCTGGAATTAATAAA-CAGGGGCAATCCTGAGCCAAATCCCGTTTTCCGAAACCAAA--GGTTC----------AGAAAGTGAAAAGGGGATAGGTGCAGAGACTCAACGGAAGCTGTTCTAACAAATGGAGTTGGCTGCGTTAGTAGAGAAATCTTTCCATCTAAAATTCCGAAAGGGTAAAGTGAAGGATAAACG-----------TATATATACGTATTGAATACTATAT----CAAATGATTAATGACGACTCGACTGAATCTGTA-TTTTTTATATG-AAAACGGAAGAATTGGTGTGAATAGATTCCACATTGAAGAAAGAATCGAATATTCATTGATCAAATGATTCACTCCATAGTCTGATAGATCTTTTCAAGAATTGATTAATCGGACGAGAATAAAGATAGAGTCCTGTTCTACATGTCAATGTC-GGCAACAATGAAATTTATAGTAAGAGGAAAATCCGTCGACTTT-AAAAATCGTGAGGGTTCAAGTCCCTCTATCCCCAAAAAA-CATATTTGATCCCCCAACTATTTATCCTATCCC-CCTTTCGTTAGCGGTTCAAAATACCTTATTCATTTACTCTATTCTCTTAGAAATCGATCTGGACGGAAAAGCCCTTTTCTTATCACA----AATCTTGTGTTATTTATGATAT-ACAT----AAAAATGAACATCTTTGAGCAAGAAATACCCATTTGAATGGTTTACAATCGATATAACTACTCATACTGAAACTTACAAAGTACTCTTTTTTAAGA-------TCCAAGAAA-TTCTAGTACCTAGATAAAACTTT-GTAATCCCCTTTCCTTC-----TTTTAATTGACATAACTTCCATTTTTCTC-----ATAAAATGAGGATGCTACATTGGGACTGGTCGGGATAG
Pavetta_tetramera_KM592236_KM592143                 TATCCA-----CCATTTTCTATTTCTATAGGAATGAAAGTGCTCTTGGCTCGACATCATTTGGTAATAT---AAATAG--------TCCAGTATAGAGCTCGAGTAGAAAGTGTTAATTGATTTCTCGGAGCAAAAATCTAGGGTTAAT-GCAAATCAATAAATTGGAACAACTTCGTGAGAATATAACTTCGATAT---------------------------------AAAAATCGAAAGGATCCCATTCGAGGAAGTTTCCCATT-CAAAAGGAAAATTTGTTGGGATTAATCAAACTTTTTCGACCCAAA----GTGTATCACGCGGGAATCAAATGTC-----------------CACAAGATTCTTTGATATAAGGAAATTCCAAAAAGGGGTATGTTGCTGCCATTTTGAAAGGATTAAGAAGGACCGAAGGAATGTCTAAACCCAATGATTGA-----TAAAGGATCTCAGAACAAGGAAACACCATTTAAATTGTCTC--------AATAAATGAGCCCGACTTAGTATCTT---------------AAGATAAGAAAT-ACA---------------AATTTTAAGGGAGACAAATAAGGGGGTAAAGACCACTCAATAAATGAAATTTCCTAACAATTTTCTTTTGAGCTATTTAAAAGTTATCTAACTTGAGTTATGAGTACGAATGATTTCTTTTTTATTTTCAGGAATGAAAAAG-------AAAAAAAAAAAGACTTAAACCACAGTCTAATTGATTTGATG-------ATTTTATGCACCTTTTTATGATTTACTAGAATTCA------ATACATATA-------TAAAACTTCGAATCAAATTA-TTTTTTTCTCGAGCCGTACGAAGAGAAAACTTCCTATACGTTTCTAGGAGGGGTATTGTTCATCTACATCTATCTCAAT?TATGGATAGGAATTCCATAAACTATTAGAATCTTAGTTAGTAACTATTACTTCTTATCTATTCATAATCGATAAGGATCTAGAAAAGAATAAAATAGAATTTCA------------------AATAAATTTTTGAATATTATAGAGCACAACGATTAATATAGCGATATAGAATTTCGATTTTTTTATCACTCG---------------ATTAAATTCGAA----------------TTATCATCTACTAT----------------------------------------------------ATAG----TATAGTAAATAGTTTTAG----------ATAGTTAAATTTTTCATTTTTGAAT---TCAAATGACATTTGGAA----------------------TTTTTTTTATACTTCTAT----------------ATATATTT---------ATATTATTTGATTCTATATCATAATCATATATTTCTAATTAGGA----ATGATTAGTTCTAACTAATGAGACATTCTCCGC--------------TTTCATTCATAAAGATG----------------------------TAATGTAAAGTAAATAAACC------------------GTAAAGGCGAAAATTAAGACGAC-AAAAAAAGAATCGACCGTTCAACTATTCAAAATTGCATTGGAAAGCTGACAGGGAGA----TATATATATCTAAGATATATATTCATCTATATTGAATTGGGGATACAGAAATGATAAAATCATATTGGATTGGACCAAAT-----GGGGGTCTCCTAT-----AGAAGATAGATAAGAAATC----AAAAAAAAGAAAACACTTT-TTCAAGATAGGAATCAGTATCTAATGCATTCAACGATTTCAGTATAAATAT----AAAGGAAAGAAAAAAAGCAACGACATCACAATGAAATTTTAATCTCAAA----CCAAAAGGAA-GGGGATATGGCGAAATCGGTAGACGCTACGGACTT-AATTGAATTGAGCCTTGGTATGGAAACCCACTAAGTGATAACTTTCAAATTCAGAGAAACCCTGGAATTAATAAA-AAGGGGCAATCCTGAGCCAAATCCCGTTTTCCGAAACCAAA--GGTTC----------AGAAAGTGAAAAGGGGATAGGTGCAGAGACTCAACGGAAGCTGTTCTAACAAATGGAGTTGGCTGCGTTAGTAGAGAAATCTTTCCATCTAAAATTCCGAAAGGGTAAAGTGAAGGATAAACG-----------TATATATACGTATTGAATACTATAT----CAAATGATTAATGACGACTCGACTGAATCTGTA-TTTTTTATATG-AAAACGGAAGAATTGGTGTGAATAGATTCCACATTGAAGAAAGAATCGAATATTCATTGATCAAATGATTCACTCCATAGTCTGATAGATCTTTTCAAGAATTGATTAATCGGACGAGAATAAAGATAGAGTCCTGTTCTACATGTCAATGTC-GGCAACAATGAAATTTATAGTAAGAGGAAAATCCGTCGACTTT-AAAAATCGTGAGGGTTCAAGTCCCTCTATCCCCAAAAAA-CATATTTGATCCCCCAACTATTTATCCTATCCC-CCTTTCGTTAGCGGTTCAAAATACCTTATTCATTTACTCTATTCTCTTAGAAATCGATCTGGACGAAAAAGCCCTTTTCTTATCACA----AATCTTGTGTTATTTATGATAT-ACAT----AAAAATGAACATCTTTGAGCAAGAAATACCCATTTGAATGGTTTACAATCGATATAACTACTCATACTGAAACTTACAAAGTACTCTTTTTTAAGA-------TCCAAGAAA-TTCTAGTACCTAGATAAAACTTT-GTAATCCCCTTTCCTTC-----TTTTAATTGACATAACTCCCATTTTTCTC-----ATAAAATGAGGATGCTACATTGGGACTGGTCGGGATAG
Pavetta_vaga_KM592237_KM592144                      TATCCA-----CCATTTTCTATTTCTATAGGAATGAAAGTGCTCTTGGCTCGACATCATTTGGTAATAT---AAATAG--------TCCAGTATAGAGCTCGAGTAGAAAGTGTTAATTGATTTCTCGGAGCAAAAATCTAGGGTTAAT-G-----CAATAAATTGGAACAACTTCGTGAGAATATAACTTCGATAT---------------------------------AAAAATCGAAAGGATCCCATTCGAGGAAGTTTCCCATT-CAAAAGGAAAATTTGTTGGGATTAATCAAACTTTTTCGACCCAAA----GTGTATCACGCGGGAATCAAACGTC-----------------CACAAGATTCTTTGATAGAAGGAAATTCCAAAAAGGGGTATGTTGCTGCCATTTTGAAAGGATTAAGAAGGACCGAAGGAATGTCTAAACCCAATGATTGA-----TAAAGGATCTCAGAACAAGGAAACACCATTTTAATTGTCTC--------AATAAATGAGCCCGACTTAGCATCTT---------------AAGATAAGAAAT-AAA---------------AATTTTAAGGGAGACAAATAAGGGGGTAAAGACCACTCAATAAATGAAATTTCCTAACAATTTTCTTTTGAGCTATTTAAAAGTTATCTAACTTGAGTTATGAGTACGAATGATTTCTTTTTTATTTTCAGGAATGAAAAAG-------AAAAAAAAAAAGACTTAAACCACAGTCTAATTGATTTGATG-------ATTTTATGCACCTTTTTATGATTTACTTGAATTCA------ATACATATA-------TAAAACTTCGAATCAAATTA-TTTTTTTCTCGAGCCGTACGAAGAGAAAACTTCCTATACGTTTCTAGGAGGGGTATTGTTCATCTACATCTATCTCAAT????????????????????????????????????????????????????????????????????????????????????????????????????????????????????????????????????????????????????????????????????????????????????????????????????????????????????????????????????????????????????????????????????????????????????????????????????????????????????????????????????????????????????????????????????????????????????????????????????????????????????????????????????????????????????????????????????????????????????????????????????????????????????????????????????????????????????????????????????????????????????????????????????????????????????????????????????????????????????????????????????????????????????????????????????????????????????????????????????????????????????????????????????????????????????????????????????????????????????????????????????????????????????????????????????????????????????????????????????????????????????????????????????????????????????????????????????????????????????????????????????????????????????????????????????????????????????TACGGACTT-AATTGAATTGAGCCTTGGTATGGAAACCCACTAAGTGATAACTTTCAAATTCAGAGAAACCCTGGAATTAATAAA-AAGGGGCAATCCTGAGCCAAATCCCGTTTTCCGAAACCAAA--GGTTC----------AGAAAGTGAAAAGGGGATAGGTGCAGAGACTCAACGGAAGCTGTTCTAACAAATGGAGTTGGCTGCGTTAGTAGAGAAATCTTTCCATCTAAAATTCCGAAAGGGTAAAGTGAAGGATAAACG-----------TATATATACGTATTGAATACTATAT----CAAATGATTAATGACGACTCGACTGAATCTGTA-TTTTTTATATG-AAAACGGAAGAATTGGTGTGAATAGATTCCACATTGAAGAAAGAATCGAATATTCATTGATCAAATGATTCACTCCATAGTCTGATAGATCTTTTCAAGAATTGATTAATCGGACGAGAATAAAGATAGAGTCCTGTTCTACATGTCAATGTC-GGCAACAATGAAATTTATAGTAAGAGGAAAATCCGTCGACTTT-AAAAATCGTGAGGGTTCAAGTCCCTCTATCCCCAAAAAA-CATATTTGATCCCCCAACTATTTATCCTATCCC-CCTTTCGTTAGCGGTTCAAAATACCTTATTCATTTACTCTATTCTCTTAGAAATCGATCTGGACGGAAAAGCCCTTTTCTTATCACA----AATCTTGTGTTATTTATGATAT-ACAT----AAAAATGAACATCTTTGAGCAAGAAATACCCATTTGAATGGTTTACAATCGATATAACTACTCATACTGAAACTTACAAAGTACTCTTTTTTAAGA-------TCCAAGAAA-TTCTAGTACCTAGATAAAACTTT-GTAATCCCCTTTCCTTC-----TTTTAATTGACATAACTCCCATTTTTCTC-----ATAAAATGAGGATGCTACATTGGGACTGGTCGGGATAG
Pavetta_sp_A_KM592232_KM592139                      TATCCA-----CCATTTTCTATTTCTATAGGAATGAAAGTGCTCTTGGCTCGACATCATTTGGTAATAT---AAATAG--------TCCAGTATAGAGCTCGAGTAGAAAGTGTTAATTGATTTCTCGGAGCAAAAATCTAGGGTTAAT-GCAAATCAATAAATTGGAACAACTTCGTGAGAATATAACTTCGATAT---------------------------------AAAAATCGAAAGGATCCCATTCGAGGAAGTTTCCCATT-CAAAAGGAAAATTTGTTGGGATTAATCAAACTTTTTCGACCCAAA----GTGTATCACGCGGGAATCAAACGTC-----------------CACAAGATTCTTTGATAGAAGGAAATTCCAAAAAGGGGTATGTTGCTGCCATTTTGAAAGGATTAAGAAGGACCGAAGGAATGTCTAAACCCAATGATTGA-----TAAAGGATCTCAGAACAAGGAAACACCATTTAAATTGTCTC--------AATAAATGAGCCCGACTTAGTATCTT---------------AAGATAAGAAAT-AAA---------------AATTTTAAGGGAGACAAATAAGGGGGTAAAGACCACTCAATAAATGAAATTTCCTAACAATTTTCTTTTGAGCTATTTAAAAGTTATCTAACTTGAGTTATGAGTACGAATGATTTCTTTTTTATTTTCAGGAATGAAAAAG-------AAAAAAAAAAAGACTTAAACCACAGTCTAATTGATTTGATG-------ATTTTATGCACCTTTTTATGATTTACTAGAATTCA------ATACATATA-------TAAAACTTCGAATCAAATTA-TTTTTTTCTCGAGCCGTACGAAGAGAAAACTTCCTATACGTTTCTAGGAGGGGTATTGTTCATCTACATCTATCTCAAT?TATGGATAGGAATTCCATAAACTATTAGAATCTTAGTTAGTAACTATTACTTCTTATCTATTCATAATCGATAAGGATCTAGAAAAGAATAAAATAGAATTTCA------------------AATAAATTTTTGAATATTATAGAGCACAACGATTAATATAGCGATATAGAATTTCGATTTTTTTATCACTCG---------------ATTAAATTCGAA----------------TTATCATCTACTAT------ATAGTATAGTAAAT-------------------------------AATAG----TATAGTAAATAGTTTTAG----------ATAGTTAAATTTTTCATTTTTGAAT---TCAAATGACATTTGGAA----------------------TTTTTTTTATACTTCTAT----------------ATATATTT---------ATATTATTTGATTCTATATCATAATCATATATTTCTAATTAGGA----ATGATTAGTTCTAACTAATGAGACATTCTCCGC--------------TTTCATTCATAAAGATG----------------------------TAATGTAAAGTAAATAAATC------------------GTAAAGGCGAAAATTAAGACGAC-AAAAAAAGAATCGACCGTTCAACTATTCAAAATTGCATTGGAAAGCTGACAGGGAG------ATATATATCTAAGATATATATTCATCTATATTGAATTGGGGATACAGAAATGATAAAATCATATTGGATTGGACCAAAT-----GGGGGTCTCCTAT-----AGAAGATAGATAAGAAATC----AAAAAAAAGAAAACACTTT-TTCAAGATAGGAATCAGTATCTAATGCATTCAACGATTTCAGTATAAATAT----AAAGGAAAGAAAAAAAGCAACGACATCACAATGAAATTTTAATCTCAAA----CCAAAAGGAA-GGGGATATGGCGAAATCGGTAGACGCTACGGACTT-AATTGAATTGAGCCTTGGTATGGAAACCCACTAAGTGATAACTTTCAAATTCAGAGAAACCCTGGAATTAATAAA-AAGGGGCAATCCTGAGCCAAATCCCGTTTTCCGAAACCAAA--GGTTC----------AGAAAGTGAAAAGGGGATAGGTGCAGAGACTCAACGGAAGCTGTTCTAACAAATGGAGTTGGCTGCGTTAGTAGAGAAATCTTTCCATCTAAAATTCCGAAAGGGTAAAGTGAAGGATAAACG-----------TATATATACGTATTGAATACTATAT----CAAATGATTAATGACGACTCGACTGAATCTGTA-TTTTTTATATG-AAAACGGAAGAATTGGTGTGAATAGATTCCACATTGAAGAAAGAATCGAATATTCATTGATCAAATGATTCACTCCATAGTCTGATAGATCTTTTCAAGAATTGATTAATCGGACGAGAATAAAGATAGAGTCCTGTTCTACATGTCAATGTC-GGCAACAATGAAATTTATAGTAAGAGGAAAATCCGTCGACTTT-AAAAATCGTGAGGGTTCAAGTCCCTCTATCCCCAAAAAA-CATATTTGATCCCCCAACTATTTATCCTATCCC-CCTTTCGTTAGCGGTTCAAAATACCTTATTCATTTACTCTATTCTCTTAGAAATCGATCTGGACGGAAAAGCCCTTTTCTTATCACA----AATCTTGTGTTATTTATGATAT-ACAT----AAAAATGAACATCTTTGAGCAAGAAATACCCATTTGAATGGTTTACAATCGATATAACTACTCATACTGAAACTTACAAAGTACTCTTTTTTAAGA-------TCCAAGAAA-TTCTAGTACCTAGATAAAACTTT-GTAATCCCCTTTCCTTC-----TTTTAATTGACATAACTCCCATTTTTCTC-----ATAAAATGAGGATGCTACATTGGGACTGGTCGGGATAG
Pavetta_sp_B_KM592229_KM592136                      TATCCA-----CCATTTTCTATTTCTATAGGAATGAAAGTGCTCTTGGCTCGACATCATTTGGTAATAT---AAATAG--------TCCAGTATAGAGCTCGAGTAGAAAGTGTTAATTGATTTCTCGGAGCAAAAATCTAGGGTTAAT-GCAAATCAATAAATTGGAACAACTTCGTGAGAATATAACTTCGATAT---------------------------------AAAAATCGAAAGGATCCCATTCGAGGAAGTTTCCCATT-CAAAAGGAAAATTTGTTGGGATTAATCAAACTTTTTCGACCCAAA----GTGTATCACGCGGGAATCAAACGTC-----------------CACAAGATTCTTTGATAGAAGGAAATTCCAAAAAGGGGTATGTTGCTGCCATTTTGAAAGGATTAAGAAGGACCGAAGGAATGTCTAAACCCAATGATTGA-----TAAAGGATCTCAGAACAAGGAAACACCATTTTAATTGTCTC--------AATAAATGAGCCCGACTTAGTATCTT---------------AAGATAAGAAAT-AAA---------------AATTTTAAGGGAGACAAATAAGGGGGTAAAGACCACTCAATAAATGAAATTTCCTAACAATTTTCTTTTGAGCTATTTAAAAGTTATCTAACTTGAGTTATGAGTACGAATGATTTCTTTTTTATTTTCAGGAATGAAAAAG--------AAAAAAAAAAGACTTAAACCACAGTCTAATTGATTTGATG-------ATTTTATGCACCTTTTTATGATTTACTAGAATTCA------ATACATATA-------TGAAACTTCGAATCAAATTA-TTTTTTTCTCGAGCCGTACGAAGAGAAAACTTCCTATACGTTTCTAGGAGGGGTATTGTTCATCTACATCTATCTCAAT?TATGGATAGGAATTCCATAAACTATTAGAATCTTAGTTAGTAACTATTACTTCTTATCTATTCATAATCGATAAGGATCTAGAAAAGAATAAAATAAAATTTCA------------------AATAAATTTTTGAATATTATAGAGCACAACGATTAATATAGCGATATAGAATTTCGATTTTTTTATCACTCG---------------ATTAAATTCGAA----------------TTATCATCTACTAT------ATAGTATAGTAAAT-------------------------------AATAG----TATAGTAAATAGTTTTAG----------ATAGTTAAATTTTTCATTTTTGAAT---TCAAATGACATTTGGAA----------------------TTTTTTTTATACTTCTAT----------------ATATATTT---------ATATTATTTGATTCTATATCATAATCATATATTTATAATTAGGA----ATGATTAGTTCTAACTAATGAGACATTCTCCGC--------------TTTCATTCATAAAGATG----------------------------TAATGTAAAGTAAATAAACC------------------GTAAAGGCGAAAATTAAGACGAC-AAAAAAAGAATCGACCGTTCAACTATTCAAAATTGCATTGGAAAGCTGACAGGGAGA----TATATATATCTAAGATATATATTCATCTATATTGAATTGGGGATACAGAAATGATAAA-----ATTGGATTGGACCAAAT-----GGGGGTCTCCTAT-----AGAAGATAGATAAGAAATC----AAAAAAAAGAAAACACTTT-TTCAAGATAGGAATCAGTATCTAATGCATTCAACGATTTCAGTATAAA-AT----AAAGGAAAGAAAAAAAGCAACGACATCACAATGAAATTTTAATCTCAAA----CCAAAAGGAA-GGGGATATGGCGAAATCGGTAGACGCTACGGACTT-AATTGAATTGAGCCTTGGTATGGAAACCCACTAAGTGATAACTTTCAAATTCAGAGAAACCCTGGAATTAATAAA-AAGGGGCAATCCTGAGCCAAATCCCGTTTTCCGAAACCAAA--GGTTC----------AGAAAGTGAAAAGGGGATAGGTGCAGAGACTCAACGGAAGCTGTTCTAACAAATGGAGTTGGCTGCGTTAGTAGAGAAATCTTTCCATCTAAAATTCCGAAAGGGTAAAGTGAAGGATAAACG-----------TATATATACGTATTGAATACTATAT----CAAATGATTAATGACGACTCGACTGAATCTGTA-TTTTTTATATG-AAAACGGAAGAATTGGTGTGAATAGATTCCACATTGAAGAAAGAATCGAATATTCATTGATCAAATGATTCACTCCATAGTCTGATAGATCTTTTCAAGAATTGATTAATCGGACGAGAATAAAGATAGAGTCCTGTTCTACATGTCAATGTC-GGCAACAATGAAATTTATAGTAAGAGGAAAATCCGTCGACTTT-AAAAATCGTGAGGGTTCAAGTCCCTCTATCCCCAAAAAA-CATATTTGATCCCCCAACTATTTATCCTATCCC-CCTTTCGTTAGCGGTTCAAAATACCTTATTCATTTACTCTATTCTCTTAGAAATCGATCTGGACGGAAAAGCCCTTTTCTTATCACA----AATCTTGTGTTATTTATGATAT-ACAT----AAAAATGAACATCTTTGAGCAAGAAATACCCATTTGAATGGTTTACAATCGATATAACTACTCATACTGAAACTTACAAAGTACTCTTTTTTAAGA-------TCCAAGAAA-TTCTAGTACCTAGATAAAACTTT-GTAATCCCCTTTCCTTC-----TTTTAATTGACATAACTCCCATTTTTCTC-----ATAAAATGAGGATGCTACATTGGGACTGGTCGGGATAG
Pavetta_sp_C_KM592230_KM592137                      TATCCA-----CCATTTTCTATTTCTATAGGAATGAAAGTGCTCTTGGCTCGACATCATTTGGTAATAT---AAATAG--------TCCAGTATAGAGCTCGAGTAGAAAGTGTTAATTGATTTCTCGGAGCAAAAATCTAGGGTTAAT-GCAAATCAATAAATTGGAACAACTTCGTGAGAATATAACTTCGATAT---------------------------------AAAAATCGAAAGGATCCCATTCGAGGAAGTTTCCCATT-CAAAAGGAAAATTTGTTGGGATTAATCAAACTTTTTCGACCCAAA----GTGTATCACGCGGGAATCAAACGTC-----------------CACAAGATTCTTTGATAGAAGGAAATTCCAAAAAGGGGTATGTTGCTGCCATTTTGAAAGGATTAAGAAGGACCGAAGGAATGTCTAAACCCAATGATTGA-----TAAAGGATCTCAGAACAAGGAAACACCATTTTAATTGTCTC--------AATAAATGAGCCCGACTTAGTATCTT---------------AAGATAAGAAAT-AAA---------------AATTTTAAGGGAGACAAATAAGGGGGTAAAGACCACTCAATAAATGAAATTTCCTAACAATTTTCTTTTGAGCTATTTAAAAGTTATCTAACTTGAGTTATGAGTACGAATGATTTCTTTTTTATTTTCAGGAATGAAAAAG--------AAAAAAAAAAGACTTAAACCACAGTCTAATTGATTTGATG-------ATTTTATGCACCTTTTTATGATTTACTAGAATTCA------ATACATATA-------TGAAACTTCGAATCAAATTA-TTTTTTTCTCGAGCCGTACGAAGAGAAAACTTCCTATACGTTTCTAGGAGGGGTATTGTTCATCTACATCTATCTCAAT?TATGGATAGGAATTCCATAAACTATTAGAATCTTAGTTAGTAACTATTACTTCTTATCTATTCATAATCGATAAGGATCTAGAAAAGAATAAAATAAAATTTCA------------------AATAAATTTTTGAATATTATAGAGCACAACGATTAATATAGCGATATAGAATTTCGATTTTTTTATCACTCG---------------ATTAAATTCGAA----------------TTATCATCTACTAT------ATAGTATAGTAAAT-------------------------------AATAG----TATAGTAAATAGTTTTAG----------ATAGTTAAATTTTTCATTTTTGAAT---TCAAATGACATTTGGAA----------------------TTTTTTTTATACTTCTAT----------------ATATATTT---------ATATTATTTGATTCTATATCATAATCATATATTTATAATTAGGA----ATGATTAGTTCTAACTAATGAGACATTCTCCGC--------------TTTCATTCATAAAGATG----------------------------TAATGTAAAGTAAATAAACC------------------GTAAAGGCGAAAATTAAGACGAC-AAAAAAAGAATCGACCGTTCAACTATTCAAAATTGCATTGGAAAGCTGACAGGGAGA----TATATATATCTAAGATATATATTCATCTATATTGAATTGGGGATACAGAAATGATAAA-----ATTGGATTGGACCAAAT-----GGGGGTCTCCTAT-----AGAAGATAGATAAGAAATC----AAAAAAAAGAAAACACTTT-TTCAAGATAGGAATCAGTATCTAATGCATTCAACGATTTCAGTATAAATAT----AAAGGAAAGAAAAAAAGCAACGACATCACAATGAAATTTTAATCTCAAA----CCAAAAGGAA-GGGGATATGGCGAAATCGGTAGACGCTACGGACTT-AATTGAATTGAGCCTTGGTATGGAAACCCACTAAGTGATAACTTTCAAATTCAGAGAAACCCTGGAATTAATAAA-AAGGGGCAATCCTGAGCCAAATCCCGTTTTCCGAAACCAAA--GGTTC----------AGAAAGTGAAAAGGGGATAGGTGCAGAGACTCAACGGAAGCTGTTCTAACAAATGGAGTTGGCTGCGTTAGTAGAGAAATCTTTCCATCTAAAATTCCGAAAGGGTAAAGTGAAGGATAAACG-----------TATATATACGTATTGAATACTATAT----CAAATGATTAATGACGACTCGACTGAATCTGTA-TTTTTTATATG-AAAACGGAAGAATTGGTGTGAATAGATTCCACATTGAAGAAAGAATCGAATATTCATTGATCAAATGATTCACTCCATAGTCTGATAGATCTTTTCAAGAATTGATTAATCGGACGAGAATAAAGATAGAGTCCTGTTCTACATGTCAATGTC-GGCAACAATGAAATTTATAGTAAGAGGAAAATCCGTCGACTTT-AAAAATCGTGAGGGTTCAAGTCCCTCTATCCCCAAAAAA-CATATTTGATCCCCCAACTATTTATCCTATCCC-CCTTTCGTTAGCGGTTCAAAATACCTTATTCATTTACTCTATTCTCTTAGAAATCGATCTGGACGGAAAAGCCCTTTTCTTATCACA----AATCTTGTGTTATTTATGATAT-ACAT----AAAAATGAACATCTTTGAGCAAGAAATACCCATTTGAATGGTTTACAATCGATATAACTACTCATACTGAAACTTACAAAGTACTCTTTTTTAAGA-------TCCAAGAAA-TTCTAGTACCTAGATAAAACTTT-GTAATCCCCTTTCCTTC-----TTTTAATTGACATAACTCCCATTTTTCTC-----ATAAAATGAGGATGCTACATTGGGACTGGTCGGGATAG
Robbrechtia_grandifolia_KM592239_KM592146           TATCCA-----CCATTTTCTATTTCTATAGGAATGAAAGTGCTCTTGGCTCGACATCATTTGGTAATAT---AAATAG--------TCCAGGATAGAGCTCGAGTAGAAAGTGTTAATTGATTTCTCGGAGCAAAAATCTAGGGTTAAT-GCAAATCAATAAATTGGAACAACTTCGTGAGAATATAACTTCGATAT---------------------------------AAAAATCGAAAGGATCCCATTCGAGGAAGTTTCCCATT-CAAAAGGAAAATTTGTTGGGATTAATCAAACTTTTTCAACCCAAA----GTGTATCACGCGGGAATCAAATGTC-----------------CACAAGATTCTTTGATAGAAGGAAATTCCAAAAAGGGGTATGTTGCTGCCATTTTGAAAGGATTAAGAAGGACCGAAGGAATGTCTAAACCCAATGATTGA-----TAAAGGATCTCAGAACAAGGAAACACCATTAAAATTGTCTC--------AATAAATGAGCCCGACTTAGTATCTT---------------AAGATAAGAAAT-AAA---------------AATTTTAAAGGAGACAAATAAGGGGGTAAAGACCACTCAATAAATGAAATTGCCTAACAATTTTCTTTTGAGCTATTTAAAAGTTATCTAACTTGAGTTATGAGTACGAATGATTTCTTTTTTATTTTCAGGAATGAAAAAG-------AAAAAAAAAAAGACTTAAACCACAGTCTAATTGATTTGATGATTTT--ATTTTATGCACCTTTTTATGATTTACTAGAATTCA------ATACATATA-------TAAAACTTCGAATCAAATTA-TTTTTTTCTCGAGCCGTACGAAGAGAAAACTTCCTATACGTTTCTAGGAGGGGTATTGTTCATCTACATCTATCTCAAT?TATGGATAGGAATTCCATAAACTATTAGAATCTTAGTTAGTAACTATTACTTCTTATCTATTCATAATCGATAAGGATCTAGAAAAGAATAAAATAGAATTTCA------------------AATAAATTATTGAATATTATAGAGCACAACGATTAATATAGCGATATAGAATTTCAATTTTTTTATCACTCG---------------ATTAAATTCGAA----------------TTATCATCTACTAT-----------------------------------------------------TAG----TATAGTAAATAGTTTTAG----------ATAGTTAAATTTTTCATTTTTGAAT---TCAAATGACATTTGGAA---------------------TTTTTTTTTATACTTCTAT----------------ATATATTT---------ATATTATTTGATTCTATATCATAATCATATATTTCTAATTAGGA----ATGATTAGTTCTAACTAATGAGACATTCTCCGC--------------TTTCATTCATAAAGATG----------------------------TAATGTAAAGTAAATAAACCGT-------------AAAGTAAAGGCGAAAATTAAGACGAC-AAAAAAAGAATCGACCGTTCAACTATTCAAAATTGCATTGGAAAGCTGACAGGGATA----TATATATATCTAAGATATATATTCATCTATATTGAATTGGGGATACAGAAATGATAAAATCATATTGGATTGGACCAAAT-----GGGGGTCTCCTAT-----AGAAGATAGATAAGAAATC----AAAAAAAAGAAAACACTTT-TTCAAGATAGGAATCAGTATCTAATGCATTCAACGATTTCAGT------AT----AAAGGAAAGAAAAAAAGCAACGACATCACAATGAAATTTTAATCTCAAA----CCAAAAGGAA-GGGGATATGGCGAAATCGGTAGACGCTACGGACTT-AATTGAATTGAGCCTTGGTATGGAAACTCACTAAGTGATAACTTTCAAATTCAGAGAAACCCTGGAATTAATAAA-AAGGGGCAATCCTGAGCCAAATCCCGTTTTCCGAAACCAAA--GGTTC----------AGAAAGTGAAAAGGGGATAGGTGCAGAGACTCAACGGAAGCTGTTCTAACAAATGGAGTTGGCTGCATTAGTAGAGAAATCTTTCCATCTAAAATTCCGAAAGGGTAAAGTGAAGGATAAACG-----------TATATATACGTATTGAATACTATGT----CAAATGATTAATGACGACTCGACTTAATCTGTA-TTTTTTATATG-AAAACGGAAGAATTGGTGTGAATAGATTCCACATTGAAGAAAGAATCGAATATTCATTGATCAAATGATTCACTCCATAGTCTGATAGATCTTTTCAAGAATTGATTAATCGGACGAGAATAAAGATAGAGTCCTGTTCTACATGTCAATGTC-GGCAACAATGAAATTTATAGTAAGAGGAAAATCCGTCGACTTT-AAAAATCGTGAGGGTTCAAGTCCCTCTATCCCCAAAAAA-CATATTTGATCCCCCAACTATTTATCCTATCCC-CCTTTCGTTAGCGGTTCAAAATACCTTATTCAGTTACTCTATTCTCTTAGAAATCGATCTGGACGGAAAAGCCCTTTTCTTATCACA----AATCTTGTGTTATTTATGATAT-ACAT----AAAAATGAACATCTTTGAGCAAGAAATACCCATTTGAATGGTTTACAATCGATATAACTACTCATACTGAAACTTACAAAGTACTCTTTTTTAAGA-------TCCAAGAAA-TTCTAGTACCTAGATAAAACTTT-GTAATCCCCTTTCCTTC-----TTTTAATTGACATAACTCACATTTTTCTC-----ATAAAATGAGGATGCTACATTGGGACTGGTCGGGATAG
Robbrechtia_milleri_KM592240_KM592147               TATCCA-----CCATTTTCTATTTCTATAGGAATGAAAGTGCTCTTGGCTCGACATCATTTGGTAATAT---AAATAG--------TCCAGGATAGAGCTCGAGTAGAAAGTGTTAATTGATTTCTCGGAGCAAAAATCTAGGGTTAAT-GCAAATCAATAAATTGGAACAACTTCGTGAGAATATAACTTCGATAT---------------------------------AAAAATCGAAAGGATCCCATTCGAGGAAGTTTCCCATT-CAAAAGGAAAATTTGTTGGGATTAATCAAACTTTTTCAACCCAAA----GTGTATCACGCGGGAATCAAATGTC-----------------CACAAGATTCTTTGATAGAAGGAAATTCCAAAAAGGGGTATGTTGCTGCCATTTTGAAAGGATTAAGAAGGACCGAAGGAATGTCTAAACCCAATGATTGA-----TAAAGGATCTCAGAACAAGGAAACACCATTAAAATTGTCTC--------AATAAATGAGCCCGACTTAGTATCTT---------------AAGATAAGAAAT-AAA---------------AATTTTAAAGGAGACAAATAAGGGGGTAAAGACCACTCAATAAATGAAATTGCCTAACAATTTTCTTTTGAGCTATTTAAAAGTTATCTAACTTGAGTTATGAGTACGAATGATTTCTTTTTTATTTTCAGGAATGAAAAAG-------AAAAAAAAAAAGACTTAAACCACAGTCTAATTGATTTGATGATTTT--ATTTTATGCACCTTTTTATGATTTACTAGAATTCA------ATACATATA-------TAAAACTTCGAATCAAATTA-TTTTTTTCTCGAGCCGTACGAAGAGAAAACTTCCTATACGTTTCTAGGAGGGGTATTGTTCATCTACATCTATCTCAAT?TATGGATAGGAATTCCATAAACTATTAGAATCTTAGTTAGTAACTATTACTTCTTATCTATTCATAATCGATAAGGATCTAGAAAAGAATAAAATAGAATTTCA------------------AATAAATTATTGAATATTATAGAGCACAACGATTAATATAGCGATATAGAATTTCAATTTTTTTATCACTCG---------------ATTAAATTCGAA----------------TTATCATCTACTAT-----------------------------------------------------TAG----TATAGTAAATAGTTTTAG----------ATAGTTAAATTTTTCATTTTTGAAT---TCAAATGACATTTGGAA---------------------TTTTTTTTTATACTTCTAT----------------ATATATTT---------ATATTATTTGATTCTATATCATAATCATATATTTCTAATTAGGA----ATGATTAGTTCTAACTAATGAGACATTCTCCGC--------------TTTCATTCATAAAGATG----------------------------TAATGTAAAGTAAATAAACCGT-------------AAAGTAAAGGCGAAAATTAAGACGAC-AAAAAAAGAATCGACCGTTCAACTATTCAAAATTGCATTGGAAAGCTGACAGGGATA----TATATATATCTAAGATATATATTCATCTATATTGAATTGGGGATACAGAAATGATAAAATCATATTGGATTGGACCAAAT-----GGGGGTCTCCTAT-----AGAAGATAGATAAGAAATC----AAAAAAAAGAAAACACTTT-TTCAAGATAGGAATCAGTATCTAATGCATTCAACGATTTCAGT------AT----AAAGGAAAGAAAAAAAGCAACGACATCACAATGAAATTTTAATCTCAAA----CCAAAAGGAA-GGGGATATGGCGAAATCGGTAGACGCTACGGACTT-AATTGAATTGAGCCTTGGTATGGAAACTCACTAAGTGATAACTTTCAAATTCAGAGAAACCCTGGAATTAATAAA-AAGGGGCAATCCTGAGCCAAATCCCGTTTTCCGAAACCAAA--GGTTC----------AGAAAGTGAAAAGGGGATAGGTGCAGAGACTCAACGGAAGCTGTTCTAACAAATGGAGTTGGCTGCATTAGTAGAGAAATCTTTCCATCTAAAATTCCGAAAGGGTAAAGTGAAGGATAAACG-----------TATATATACGTATTGAATACTATGT----CAAATGATTAATGACGACTCGACTTAATCTGTA-TTTTTTATATG-AAAACGGAAGAATTGGTGTGAATAGATTCCACATTGAAGAAAGAATCGAATATTCATTGATCAAATGATTCACTCCATAGTCTGATAGATCTTTTCAAGAATTGATTAATCGGACGAGAATAAAGATAGAGTCCTGTTCTACATGTCAATGTC-GGCAACAATGAAATTTATAGTAAGAGGAAAATCCGTCGACTTT-AAAAATCGTGAGGGTTCAAGTCCCTCTATCCCCAAAAAA-CATATTTGATCCCCCAACTATTTATCCTATCCC-CCTTTCGTTAGGGGTTCAAAATACCTTATTCAGTTACTCTATTCTCTTAGAAATCGATCTGGACGGAAAAGCCCTTTTCTTATCACA----AATCTTGTGTTATTTATGATAT-ACAT----AAAAATGAACATCTTTGAGCAAGAAATACCCATTTGAATGGTTTACAATCGATATAACTACTCATACTGAAACTTACAAAGTACTCTTTTTTAAGA-------TCCAAGAAA-TTCTAGTACCTAGATAAAACTTT-GTAATCCCCTTTCCTTC-----TTTTAATTGACATAACTCCCATTTTTCTC-----ATAAAATGAGGATGCTACATTGGGACTGGTCGGGATAG
Rutidea_decorticata_KM592241_KM592148               TATCCA-----CCATTTTATATTTCTATAGGAATGAAAGTGCTCTTGGCTCGACATCATTTGGTAATAT---AAATAA--------TCCAGGATAGAGCTCGAGTAGAAAGTGTTAATTGATTTCTCGGAGCAAAAATCTAGGGTTAAT-GCAAATCAATAAATTGGAACAACTTCGTGAGAATATAACTTCGATAT---------------------------------AAAAATCGAAAGGATCCCATTCGAGGAAGTTTCCCATT-CAAAAGGAAAATTTGTTGGGATTAATCAAACTTTTTCGACCCAAA----GTGTATCACGCGGGAATCAAATGTC-----------------CACAAGATTCTTTGATAGAAGGAAATTCCAAAAAGGGGTATGTTGCTGCCATTTTGAAAGGATTAAGAAGGGCCGAAGGAATGTCTAAACCCAATGATTGA-----TAAAGGATCTCAGAACAAGGAAACACCATTTAAATTGTCTC--------AATAAATGAGCCCGACTTAGTATCTT---------------AAGATAAGAAAT-AAA---------------AATTTTAAAGGAGACAAATAAGGGGGTAAAGACCACTCAATAAATGAAATTTCCTAACAATTTTCTTTTGAGCTATTTAAAAGTTATCTAACTTGAGTTATGAGTACGAATTATTTCTTTTTTATTTTCAGGAATGAAAAAG-------AAAAAAAAAAAGACTTAAACCACAGTCTAATTGATTTGATG-------ATTTTATGCACCTTTTTATGATTTACTAGAATTCA------ATACATATA-------TAAAACTTCGAATCAAATTC-TTTTTTTCTCGAGCCGTATGAAGAGAAAACTTCCTATACGTTTCTAGGAGGGGTATTGTTCATCTACATCTATCTCAAT?TATGGATAGGAATTCCATAAACTATTAGAATCTTAGTTAGTAACTATTACTTCTTATCTATTCATAATCGATAAGGATCTAGAAAAGAATAAAATAGAATTTAA------------------AATAAATTATTGAATATTATAAAGCACAACGATTAATATAGCGATATAGAATTTCGATTTTTTTATCACTCG---------------ATTAAATTCGAA----------------TTATCATCTACTATTAGTTATTAGTATTATCATCTACTATA-ACTAATAACTTA--------GTTATTAG----TATAGTAAATAGTTTTAG----------AGAGTTAAATTTTTCATTTTTGAAT---TCAAATGACATTTGGAA------------------------TTTTTTATACTTCTAT----------------ATATATTT---------ATATTATTTGATTCTATATCATAATCATATATTTCTAATTAGGA----ATGATTAGTTCTAACTAATGAGACATTCTCCG----------------------CATAAAGATG----------------------------TAATGTAAAGTAAATAAACC------------------GTAAAGGCGAAAATTAAGACGAC-AAAAAAAGAATCGACCGTTCAACTATTCAAAATTGCATTGGAAAGCTGACAGGGAGA----TATATATATTTAAGATATATATTCATCTATATTGAATTGGGGATACAGAAATGATAAAATCATATTGGATTGGACCAAAT-----GGGGGTCTCCTAT-----AGAAGATAGATAAGAAATAAAAAAAAAAAAATAAAAAACTTT-TTCAAGATAGGAATCAGTATCTAATGCATTCAACGATTTCAGT------AT----AAAGGAAAGAAAAAAAGCAACGACATCACAATGAAATTAGAATCTCAAA----CCAAAAGGAA-GGGGATATGGCGAAATCGGTAGACGCTACGGACTT-AATTGAATTGAGCCTTGGTATGGAAACCCACTAAGTGATAACTTTCAAATTCAGAGAAACCCTGGAATTAATAAA-AAGGGGCAATCCTGAGCCAAATCCCGTTTTCCGAAACCAAA--GGTTC----------AGAAAGTGAAAAGGGGATAGGTGCAGAGACTCAACGGAAGCTGTTCTAACAAATGGAGTTGACTGCGTTAGTAGAGAAATCTTTCCATCTAAAATTCCGAAAGGGTAAAGTGAAGGATAAACG-----------TATATATACGTATTGAATACTATATCAAACAAATGATTAATGACGACTCGACTGAATCTGTA-TTTTTTATATG-AAAACGGAAGAATTGGTGGGAATAGATTCCACATTGAAGAAAGAATCGAATATTCATTGATCAAATGATTCACTCCATAGTCTGATAGATCTTTTCAAGAATTGATTAATCGGACGAGAATAAAGATAGAGTCCTGTTTTACATGTCAATGTC-GGCAACAATGAAATTTATAGTAAGAGGAAAATCCGTCGACTTT-AAAAATCGTGAGGGTTCAAGTCCCTCTATCCCCAAAAAA-CATATTTGATCCCCC---------------------TTTCGTTAGCGGTTCAAAATACCTTATTCATTTACTCTATTCTCTTAGAAATCGATCTGGACGGAAAAGCCCTTTTCTTATCACA----AATCTTGTGTTATTTATGATAT-ACAT----AAAAATGAACATCTTTGAGCAAGAAATACCCATTTGAATGGTTTACAATCGATATAACTACTCATACTGAAACTGACAAAGTACTCTTTTTTAAGA-------CCCAAGAAATTTCTAGTACCTAGATAAAACTTT-GTCATCCCCTTTCCTTC-----TTTTAATTGACATAACTCCCATTTTTCTC-----ATAAAATGAGGATGCTACATTGGGACTGGTCGGGATAG
Rutidea_dupuisii_KM592242_KM592149                  TATCCA-----CCATTTTATATTTCTATAGGAATGAAAGTGCTCTTGGCTCGACATCATTTGGTAATAT---AAATAA--------TCCAGGCTAGAGCTCGAGTAGAAAGTGTTAATTGATTTCTCGGAGCAAAAATCTAGGGTTAAT-GCAAATCAATAAATTGGAACAACTTCGTGAGAATATAACTTCGATAT---------------------------------AAAAATCGAAAGGATCCCATTCGAGGAAGTTTCCCATT-CAAAAGGAAAATTTGTTGGGATTAATCAAACTTTTTCGACCCAAA----GTGTATCACGCGGGAATCAAATGTC-----------------CACAAGATTCTTTGATAGAAGGAAATTCTAAAAAGGGGTATGTTGCTGCCATTTTGAAAGGATTAAGAAGGGCCGAAGGAATGTCTAAACCCAATGATTGA-----TAAAGGATCTCAGAACAAGGAAACACCATTTAAATTGTCTC--------AATAAATGAGCCCGACTTAGTATCTT---------------AAGATAAGAAAT-AAAAATTTTAAAGGAGACAATTTTAAAGGAGACAAATAAGGGGGTAAAGACCACTCAATAAATGAAATTTCCTAACAATTTTCTTTTGAGCTATTTAAAAGTTATCTAACTTGAGTTATGAGTACGAATGATTTCTTTTTTATTTTCAGGAATGAAAAAG---------AAAAAAAAAGACTTAAACCACAGTCTAATTGATTTGATG-------ATTTTATGCACCTTTTTATGATTTACTAGAATTCA------ATACATATA-------TAAAACTTCGAATCAAATTC-TTTTTTTCTCGAGCCGTATGAAGAGAAAACTTCCTATACGTTTCTAGGAGGGGTATTGTTCATCTACATCTATCTCAAT?TATGGATAGGAATTCCATAAACTATTAGAATCTTAGTTAGTAACTATTACTTCTTATCTATTCATAATCGATAAGGATCTAGAAAAGAATAAAATAGAATTTAA------------------AATAAATTATTGAATATTATAAAGCACAAGGATTAATATAGCGATATAGAATTTCGATTTTTTTATCACTCG---------------ATTAAATTCGAA----------------TTATCATCTACTATTAGTTATTAGTATAGTAAA------------------TTA--------GTTATTAG----TATAGTAAATAGTTTTAG----------AGAGTTAAATTTTTCATTTTTGAAT---TCAAATGACATTTGGGA------------------------TTTTTTATACTTCTAT----------------ATATATTT---------ATATTATTTGATTCTATATCATAATCATATATTTATAATTAGGA----ATGATTAGTTCTAACTAATGAGACATTCTCCGC--------------TTTCATTCATAAAGATG----------------------------GAATGTAAAGTAAATAAACC------------------GTAAAGGCGAAAATTAAGACGAC-AAAAAAAGAATCGACCGTTCAACTATTCAAAATTGCATTGGAAAGCTGACAGGGAGA----TATATATATTTAAGATATATATTCATCTATATTGAATTGGGGATACAGAAATGATAAAATCATATTGGATTGGACCAAAC-----GGGGGTCTCCTAT-----AGAAGATAGATAAGAAATA-----AAAAAAATAAAAAACTTT-TTCAAGATAGGAATCAGTATCTAATGCATTCAACGATTTCAGT------AT----AAAGGAAAGAAAAAAAGCAACGACATCACAATGAAATTTGAATCTCAAA----CCAAAAGGAA-GGGGATATGGCGAAATCGGTAGACGCTACGGACTT-AATTGAATTGAGCCTTGGTATGGAAACCCACTAAGTGATAACTTTCAAATTCAGAGAAACCCTGGAATTAATAAA-AAGGGGCAATCCTGAGCCAAATCCCGTTTTCCGAAACCAAA--GGTTC----------AGAAAGTGAAAAGGGGATAGGTGCAGAGACTCAACGGAAGCTGTTCTAACAAATGGAGTTGGCTGCGTTAGTAGAGAAATCTTTCCATCTAAAATTCCGAAAGGGTAAAGTGAAGGATAAACG-----------TATATATACGTATTGAATACTATATCAAACAAATGATTAATGACGACTCGACTGAATCTGTA-TTTTTTATATG-AAAACGGAAGAATTGGTGGGAATAGATTCCACATTGAAGAAAGAATCGAATATTCATTGATCAAATGATTCACTCCATAGTCTGATAGATCTTTTCAAGAATTAATTAATCGGACGAGAATAAAGATAGAGTCCTGTTCTACATGTCAATGTC-GGCAACAATGAAATTTATAGTAAGAGGAAAATCCGTCGACTTT-AAAAATCGTGAGGGTTCAAGTCCCTCTATCCCCAAAAAA-CATATTTGATCCCCC---------------------TTTCGTTAGCGGTTCAAAATACCTTATTCATTTACTCTATTCTCTTAGAAATCGATCTGGACGGAAAAGCCCTTTTCTTATCACA----AATCTTGTGTTATTTATGATAT-ACAT----AAAAATGAACATCTTTGAGCAAGAAATACCCATTTGAATGGTTTACAATCGATATAACTACTCATACTGAAACTGACAAAGTACTCTTTTTTAAGA-------CCCAAGAAATTTCTAGTACCTAGATAAAACTTT-GTCATCCCCTTTCCTTC-----TTTTAATTGACATAACTCCCATTTTTCTC-----ATAAAATGAGGATGCTACATTGGGACTGGTCGGGATAG
Rutidea_ferruginea_KM592243_KM592150                TATCCA-----CCATTTTATATTTCTATAGGAATGAAAGTGCTCTTGGCTCGACATCATTTGGTAATAT---AAATAA--------TCCAGGATAGAGCTCGAGTAGAAAGTGTTAATTGATTTCTCGGAGCAAAAATCTAGGGTTAAT-GCAAATCAATAAATTGGAACAACTTCGTGAGAATATAACTTCGATAT---------------------------------AAAAATCGAAAGGATCCCATTCGAGGAAGTTTCCCATT-CAAAAGGAAAATTTGTTGGGATTAATCAAACTTTTTCGACCCAAA----GTGTATCACGCGGGAATCAAATGTC-----------------CACAAGATTCTTTGATAGAAGGAAATTCCAAAAAGGGGTATGTTGCTGCCATTTTGAAAGGATTAAGAAGGGCCGAAGGAATGTCTAAACCCAATGATTGA-----TAAAGGATCTCAGAACAAGGAAACACCATTTAAATTGTCTC--------AATAAATGAGCCCGACTTAGTATCTT---------------AAGATAAGAAAT-AAA---------------AATTTTAAAGGAGACAAATAAGGGGGTAAAGACCACTCAATAAATGAAATTTCCTAACAATTTTCTTTTGAGCTATTTAAAAGTTATCTAACTTGAGTTATGAGTACGAATGATTTCTTTTTTTTTTTCAGGAATGAAAAAG-------AAAAAAAAAAAGACTTAAACCACAGTCTAATTGATTTGATG-------ATTTTATGCACCTTTTTATGATTTACTAGAATTCA------ATACATATA-------TAAAACTTCGAATCAAATTC-TTTTTTTCTCGAGCCGTATGAAGAGAAAACTTCCTATACGTTTCTAGGAGGGGTATTGTTCATCTACATCTATCTCAAT?TATGGATAGGAATTCCATAAACTATTAGAATCTTAGTTAGTAACTATTACTTCTTATCTATTCATAATCGATAAGGATCTAGAAAAGAATAAAATAGAATTAAA------------------AAAAAATTATTGAATATTATAAAGCACAACGATTAATATAGCGATATAGAATTTCGATTTTTTTATCACTCG---------------ATTAAATTCGAA----------------TTATCATCTACTATTAGTTATTAGTATTATCATCTACTA------------TTA--------GTTATTAG----TATAGTAAATAGTTTTAG----------AGAGTTAAATTTTTCATTTTTGAAT---TCAAATGACATTTGGAA------------------------TTTTTTATACTTCTAT----------------ATATATTT---------ATATTATTTGATTCTATATCATAATCATATATTTCTAATTAGGA----ATGATTAGTTCTAACTAATGAGACATTCTCCGC--------------TTTCATTCATAAAGATG----------------------------TAATGTAAAGTAAATAAACC------------------GTAAAGGCGAAAATTAAGACGAC-AAAAAAAGAATCGACCGTTCAACTATTCAAAATTGCATTGGAAAGCTGACAGGGAGA----TATATATATTTAAGATATATATTCATCTATATTGAATTGGGGATACAGAAATGATAAAATCATATTGGATTGGACCAAAT-----GGGGGTCTCCTAT-----AGAAGATAGATAAGAAATA---AAAAAAAAATAAAAAACTTT-TTCAAGATAGGAATCAGTATCTAATGCATTCAACGATTTCAGT------AT----AAAGGAAAGAAAAAAAGCAACGACATCACAATGAAATTTGAATCTCAAA----CCAAAAGGAA-GGGGATATGGCGAAATCGGTAGACGCTACGGACTT-AATTGAATTGAGCCTTGGTATGGAAACCCACTAAGTGATAACTTTCAAATTCAGAGAAACCCTGGAATTAATAAA-AAGGGGCAATCCTGAGCCAAATCCCGTTTTCCGAAACCAAA--GGTTC----------AGAAAGTGAAAAGGGGATAGGTGCAGAGACTCAACGGAAGCTGTTCTAACAAATGGAGTTGGCTGCGTTAGTAGAGAAATCTTTCCATCTAAAATTCCGAAAGGGTAAAGTGAAGGATAAACG-----------TATATATACGTATTGAATACTATATCAAACAAATGATTAATGACGACTCGACTGAATCTGTA-TTTTTTATATG-AAAACGGAAGAATTGGTGGGAATAGATTCCACATTGAAGAAAGAATCGAATATTCATTGATCAAATGATTCACTCCATAGTCTGATAGATCTTTTCAAGAATTGATTAATCGGACGAGAATAAAGATAGAGTCCTGTTCTACATGTCAATGTC-GGCAACAATGAAATTTATAGTAAGAGGAAAATCCGTCGACTTT-AAAAATCGTGAGGGTTCAAGTCCCTCTATCCCCAAAAAA-CATATTTGATCCCCC---------------------TTTCGTTAGCGGTTCAAAATACCTTATTCATTTACTCTATTCTCTTAGAAATAGATCTGGACGGAAAAGCCCTTTTCTTATCACA----AATCTTGT------TATGATAT-ACAT----AAAAATGAACATCTTTGAGCAAGAAATACCCATTTGAATGGTTTACAATCGATATAACTACTCATACTGAAACTGACAAAGTACTCTTTTTTAAGA-------CCCAAGAAATTTCTAGTACCTAGATAAAACTTT-GTCATCCCCTTTCCTTC-----TTTTAATTGACATAACTCCCATTTTTCTC-----ATAAAATGAGGATGCTACATTGGGACTGGTCGGGATAG
Rutidea_fuscescens_KM592244_KM592151                TATCCA-----CCATTTTATATTTATATAGGAATGAAAGTGCTCTTGGCTCGACATCATTTGGTAATAT---AAATAA--------TCCAGGATAGAGCTCGAGTAGAAAGTGTTAATTGATTTCTCGGAGCAAAAATCTAGGGTTAAT-GCAAATCAATAAATTGGAACAACTTCGTGAGAATATAACTTCGATAT---------------------------------AAAAATCGAAAGGATCCCATTCGAGGAAGTTTCCCATT-CAAAAGGAAAATTTGTTGGGATTAATCAAACTTTTTCGACCCAAA----GTGTATCACGCGGGAATCAAATGTC-----------------CACAAGATTCTTTGATAGAAGGAAATTCCAAAAAGGGGTATGTTGCTGCCATTTTGAAAGGATTAAGAAGGGCCGAAGGAATGTCTAAACCCAATGATTGA-----TAAAGGATCTCAGAACAAGGAAACACCATTTAAATTGTCTC--------AATAAATGAGCCCGACTTAGTATCTT---------------AAGATAAGAAAT-AAA---------------AATTTTAAAGGAGACAAATAAGGGGGTAAAGACCACTCAATAAATGAAATTTCCTAACAATTTTCTTTTGAGCTATTTAAAAGTTATCTAACTTGAGTTATGAGTACGAATGATTTCTTTTTTATTTTCAGGAATGAAAAAG----------AAAAAAAAGACTTAAACCACAGTCTAATTGATTTGATG-------ATTTTATGCACCTTTTTATGATTTACTAGAATTCA------ATACATATA-------TAAAACTTCGAATCAAATTC-TTTTTTTCTCGAGCCGTATGAAGAGAAAACTTCCTATACGTTTCTAGGAGGGGTATTGTTCATCTACATCTATCTCAAT?TATGGATAGGAATTCCATAAACTATTAGAATCTTAGTTAGTAACTATTACTTCTTATCTATTCATAATCGATAAGGATCTAGAAAAGAATAAAATAGAATTTAA------------------AATAAATTATTGAATATTATAAAGCACAACGATTAATATAGCGATATAGAATTTCGATTTTTTTATCACTCG---------------ATTAAATTCGAA----------------TTATCATCTACTATA------------------------------------ATA--------GTTATTAG----TATAGTAAATAGTTTTAG----------AGAGTTAAATTTTTCATTTTTAAAT---TCAAATGACATTTGGAC------------------------TTTTTTATACTTCTAT----------------ATATATTT---------ATATTATTTGATTCTATATCATAATCATATATTTCTAATTAGGA----ATGATTAGTTCTAACTAATGAGACATTCTCCGC--------------TTTCATTCATAAAGATG----------------------------TAATGTAAAGTAAATAAACC------------------GTAAAGGCGAAAATTAAGACGAC-AAAAAAAGAATCGACCGTTCAACTATTCAAAATTGCATTGGAAAGCTGACAGGGAGA----TATATATATTTAAGATATATATTCATCTATATTGAATTGGGGATACAGAAATGATAAAATCATATTGGATTGGACCAAAT-----GGGGGTCTCCTAT-----AGAAGATAGATAAGAAATC-------AAAAATAAAAAACTTT-TTCAAGATAGGAATCAGTATCTAATGCATTCAACGATTTCAGT------AT----AAAGGAAAGAAAAAAAGCAACGACATCACAATGAAATTTTAATCTCAAA----CCAAAAGGAA-GGGGATATGGCGAAATCGGTAGACGCTACGGACTT-AATTGAATTGAGCCTTGGTATGGAAACCCACTAAGTGATAACTTTCAAATTCAGAGAAACCCTGGAATTAATAAA-AAGGGGCAATCCTGAGCCAAATCCCGTTTTCCGAAACCAAA--GGTTC----------AGAAAGTGAAAAGGGGATAGGTGCAGAGACTCAACGGAAGCTGTTCTAACAAATGGAGTTGGCTGCGTTAGTAGAGAAATCTTTCCATCTAAAATTCCGAAAGGGTAAAGTGAAGGATAAACG-----------TATATATACGTATTGAATACTATATCAAACAAATGATTAATGACGACTCGACTGAATCTGTA-TTTTTTATATG-AAAACGGAAGAATTGGTGTGAATAGATTCCACATTGAAGAAAGAATCGAATATTCATTGATCAAATGATTCACTCCATAGTCTGATAGATCTTTTCAAGAATTGATTAATCGGACGAGAATAAAGATAGAGTCCTGTTCTACATGTCAATGTC-GGCAACAATGAAATTTATAGTAAGAGGAAAATCCGTCGACTTT-AAAAATCGTGAGGGTTCAAGTCCCTCTATCCCCAAAAAA-CATATTTGATCCCCC---------------------TTTCGTTAGCGGTTCAAAATACCTTATTCATTTACTCTATTCTCTTAGAAATCGATCTGGACGGAAAAGCCCTTTTCTTATCACA----AATCTTGTGTTATTTATGATAT-ACAT----AAAAATGAACATCTTTGAGCAAGAAATACCCATTTGAATGGTTTACAATCGATATAACTACTCATACTGAAACTGACAAAGTACTCTTTTTTAAGA-------CCCAAGAAATTTCTAGTACCTAGATAAAACTTT-GTCATCCCCTTTCCTTC-----TTTTAATTGACATAACTCCCATTTTTCTC-----ATAAAATGAGGATGCTACATTGTGACTGGTCGGGATAG
Rutidea_membranacea_KM592245_KM592152               TATCCA-----CCATTTTATATTTCTATAGGAATGAAAGTGCTCTTGGCTCGACATCATTTGGTAATAT---AAATAA--------TCCAGGATAGAGCTCGAGTAGAAAGTGTTAATTGATTTCTCGGAGCAAAAATCTAGGGTTAAT-GCAAATCAATAAATTGGAACAACTTCGTGAGAATATAACTTCGATAT---------------------------------AAAAATCGAAAGGATCCCATTCGAGGAAGTTTCCCATT-CAAAAGGAAAATTTGTTGGGATTAATCAAACTTTTTCGACCCAAA----GTGTATCACGCGGGAATCAAATGTC-----------------CACAAGATTCTTTGATAGAAGGAAATTCCAAAAAGGGGTATGTTGCTGCCATTTTGAAAGGATTAAGAAGGGCCGAAGGAATGTCTAAACCCAATGATTGA-----TAAAGGATCTCAGAACAAGGAAACACCATTTAAATTGTCTC--------AATAAATGAGCCCGACTTAGTATCTT---------------AAGATAAGAAAT-AAA---------------AATTTTAAAGGAGACAAATAAGGGGGTAAAGACCACTCAATAAATGAAATTTCCTAACAATTTTCTTTTGAGCTATTTAAAAGTTATCTAACTTGAGTTATGAGTACGAATGATTTCTTTTTTATTTTCAGGAATGAAAAAG-------AAAAAAAAAAAGACTTAAACCACAGTCTAATTGATTTGATG-------ATTTTATGCACCTTTTTATGATTTACTAGAATTCA------ATACATATA-------TAAAACTTCGAATCAAATTA-TTTTTTTCTCGAGCCGTATGAAGAGAAAACTTCCTATACGTTTCTAGGAGGGGTATTGTTCATCTACATCTATCTCAAT?TATGGATAGGAATTCCATAAACTATTAGAATCTTAGTTAGTAACTATTACTTCTTATCTATTCATAATCGATAAGGATCTAGAAAAGAATAAAATAGAATTTAA------------------AATAAATTATTGAATATTATAAAGCACAACGATTAATATAGCGATATAGAATTTCGATTTTTTTATCACTCG---------------ATTAAATTCGAA----------------TTATCATCTACTAT--------------------------------------TA--------GTTATTAG----TATAGTAAATAGTTTTAG----------AGAGTTAAATTTTTCATTTTTGAAT---TCAAATGACATTTGGAA-----------------------TTTTTTTATACTTCTAT----------------ATATATTT---------ATATTATTTGATTCTATATCATAATCATATATTTCTAATTAGGA----ATGATTAGTTCTAACTAATGAGACATTCTCCGC--------------TTTCATTCATAAAGATG----------------------------TAATGTAAAGTAAATAAACC------------------GTAAAGGCGAAAATTAAGACGAC-AAAAAAAGAATCGACCGTTCAACTATTCAAAATTGCATTGGAAAGCTGACAGGGAGA----TATATATATTTAAGATATATATTCATCTATATTGAATTGGGGATACATAAATGATAAAATCATATTGGATTGGACCAAAT-----GGGGGTCTCCTAT-----AGAAGATAGATAAGAAATC---AAAAAAAAATAAAAAACTTT-TTCAAGATAGGAATCAGTATCTAATGCATTCAACGATTTCAGT------AT----AAAGGAAAGAAAAAAAGCAACGACATCACAATGAAATTTTAATCTCAAA----CCAAAAGGAA-GGGGATATGGCGAAATCGGTAGACGCTACGGACTT-AATTGAATTGAGCCTTGGTATGGAAACCCACTAAGTGATAACTTTCAAATTCAGAGAAACCCTGGAATTAATAAA-AAGGGGCAATCCTGAGCCAAATCCCGTTTTCCGAAACCAAA--GGTTC----------AGAAAGTGAAAAGGGGATAGGTGCAGAGACTCAACGGAAGCTGTTCTAACAAATGGAGTTGGCTGCGTTAGTAGAGAAATCTTTCCATCTAAAATTCCGAAAGGGTAAAGTGAAGGATAAACG-----------TATATATACGTATTGAATACTATATCAAACAAATGATTAATGACGACTCGACTGAATCTGTA-TTTTTTATATG-AAAACGGAAGAATTGGTGTGAATAGATTCCACATTGAAGAAAGAATCGAATATTCATTGATCAAATGATTCACTCCATAGTCTGATAGATCTTTTCAAGAATTGATTAATCGGACGAGAATAAAGATAGAGTCCTGTTCTACATGTCAATGTC-GGCAACAATGAAATTTATAGTAAGAGGAAAATCCGTCGACTTT-AAAAATCGTGAGGGTTCAAGTCCCTCTATCCCCAAAAAA-CATATTTGATCCCCC---------------------TTTCGTTAGCGGTTCAAAATACCTTATTCATTTACTCTATTCTCTTAGAAATCGATCTGGACGGAAAAGCCCTTTTCTTATCACA----AATCTTGTGTTATTTATGATAT-ACAT----AAAAATGAACATCTTTGAGCAAGAAATACCCATTTGAATGGTTTACAATCGATATAACTACTCATACTGAAACTGACAAAGTACTCTTTTTTAAGA-------CCCAAGAAATTTCTAGTACCTAGATAAAACTTT-GTCATCCCCTTTCCTTC-----TTTTAATTGACATAACTCCCATTTTTCTC-----ATAAAATGAGGATGCTGCATTGGGACTGGTCGGGATAG
Rutidea_olenotricha_KM592246_KM592153               TATCCA-----CCATTTTATATTTCTATAGGAATGAAAGTGCTCTTGGCTCGACATCATTTGGTAATAT---AAATAA--------TCCAGGCTAGAGCTCGAGTAGAAAGTGTTAATTGATTTCTCGGAGCAAAAATCTAGGGTTAAT-GCAAATCAATAAATTGGAACAACTTCGTGAGAATATAACTTCGATAT---------------------------------AAAAATCGAAAGGATCCCATTCGAGGAAGTTTCCCATT-CAAAAGGAAAATTTGTTGGGATTAATCAAACTTTTTCGACCCAAA----GTGTATCACGCGGGAATCAAATGTC-----------------CACAAGATTCTTTGATAGAAGGAAATTCCAAAAAGGGGTATGTTGCTGCCATTTTGAAAGGATTAAGAAGGGCCGAAGGAATGTCTAAACCCAATGATTGA-----TAAAGGATCTCAGAACAAGGAAACACCATTTAAATTGTCTC--------AATAAATGAGCCCGACTTAGTATCTT---------------AAGATAAGAAAT-CAA---------------AATTTTAAAGGAGACAAATAAGGGGGTAAAGACCACTCAATAAATGAAATTTCCTAACAATTTTCTTTTGAGCTATTTAAAAGTTATCTAACTTGAGTTATGAGTACGAATGATTTCTTTTTTATTTTCAGGAATGAAAAAG--------AAAAAAAAAAGACTTAAACCACAGTCTAATTGATTTGATG-------ATTTTATGCACCTTTTTATGATTTACTAGAATTCA------ATACATATA-------TAAAACTTCGAATCAAATTC-TTTTTTTCTCGAGCCGTATGAAGAGAAAACTTCCTATACGTTTCTAGGAGGGGTATTGTTCATCTACATCTATCTCAAT?TATGGATAGGAATTCCATAAACTATTAGAATCTTAGTTAGTAACTATTACTTCTTATCTATTCATAATCGATAAGGATCTAGAAAAGAATAAAATAGAATTTAA------------------AATAAATTATTGAATATTATAAAGCACAAGGATTAATATAGCGATATAGAATTTCGATTTTTTTATCACTCG---------------ATTAAATTCGAA----------------TTATCATCTACTATTAGTTATTAGTATAGTAAA------------------TTA--------GTTATTAG----TATAGTAAATAGTTTTAG----------AGAGTTAAATTTTTCATTTTTGAAT---TCAAATGACATTTGGGA------------------------TTTTTTATACTTCTAT----------------ATATATTT---------ATATTATTTGATTCTATATCATAATCATATATTTATAATTAGGA----ATGATTAGTTCTAACTAATGAGACATTCTCCGC--------------TTTCATTCATAAAGATG----------------------------TAATGTAAAGTAAATAAACC------------------GTAAAGGCGAAAATTAAGACGAC-AAAAAAAGAATCGACCGTTCAACTATTCAAAATTGCATTGGAAAGCTGACAGGGAGA----TATATATATTTAAGATATATATTCATCTATATTGAATTGGGGATACAGAAATGATAAAATCATATTGGATTGGACCAAAT-----GGGGGTCTCCTAT-----AGAAGATAGATAAG--------------AAATAAAAAACTTT-TTCAAGATAGGAATCAGTATCTAATGCATTCAACGATTTCAGT------AT----AAAGGAAAGAAAAAAAGCAACGACATCACAATGAAATTTGAATCTCAAA----CCAAAAGGAA-GGGGATATGGCGAAATCGGTAGACGCTACGGACTT-AATTGAATTGAGCCTTGGTATGGAAACCCACTAAGTGATAACTTTCAAATTCAGAGAAACCCTGGAATTAATAAA-AAGGGGCAATCCTGAGCCAAATCCCGTTTTCCGAAACCAAA--GGTTC----------AGAAAGTGAAAAGGGGATAGGTGCAGAGACTCAACGGAAGCTGTTCTAACAAATGGAGTTGGCTGCGTTAGTAGAGAAATCTTTCCATCTAAAATTCCGAAAGGGTAAAGTGAAGGATAAACG-----------TATATATACGTATTGAATACTATATCAAACAAATGATTAATGACGACTCGACTGAATCTGTA-TTTTTTATATG-AAAACGGAAGAATTGGTGGGAATAGATTCCACATTGAAGAAAGAATCGAATATTCATTGATCAAATGATTCACTCCATAGTCTGATAGATCTTTTCAAGAATTAATTAATCGGACGAGAATAAAGATAGAGTCCTGTTCTACATGTCAATGTC-GGCAACAATGAAATTTATAGTAAGAGGAAAATCCGTCGACTTT-AAAAATCGTGAGGGTTCAAGTCCCTCTATCCCCAAAAAA-CATATTTGATCCCCC---------------------TTTCGTTAGCGGTTCAAAATACCTTATTCATTTACTCTATTCTCTTAGAAATCGATCTGGACGGAAAAGCCCTTTTCTTATCACA----AATCTTGTGTTATTTATGATAT-ACAT----AAAAATGAACATCTTTGAGCAAGAAATACCCATTTGAATGGTTTACAATCGATATAACTACTCATACTGAAACTGACAAAGTACTCTTTTTTAAGA-------CCCAAGAAATTTCTAGTACCTAGATAAAACTTT-GTCATCCCCTTTCCTTC-----TTTTAATTGACATAACTCCCATTTTTCTCATAAAATAAAATGAGGATGCTACATTGGGACTGGTCGGGATAG
Rutidea_parviflora_KM592248_KM592154                TATCCA-----CCATTTTATATTTCTATAGGAATGAAAGTGCTCTTGGCTCGACATCATTTGGTAATAT---AAATAA--------TCCAGGATAGAGCTCGAGTAGAAAGTGTTAATTGATTTCTCGGAGCAAAAATCTAGGGTTAAT-GCAAATCAATAAATTGGAACAACTTCGTGAGAATATAACTTCGATAT---------------------------------AAAAATCGAAAGGATCCCATTCGAGGAAGTTTCCCATT-CAAAAGGAAAATTTGTTGGGATTAATCAAACTTTTTCGACCCAAA----GTGTATCACGCGGGAATCAAATGTC-----------------CACAAGATTCTTTGATAGAAGGAAATTCCAAAAAGGGGTATGTTGCTGCCATTTTGAAAGGATTAAGAAGGGCCGAAGGAATGTCTAAACCCAATGATTGA-----TAAAGGATCTCAGAACAAGGAAACACCATTTAAATTGTCTC--------AATAAATGAGCCCGACTTAGTATCTT---------------AAGATAAGAAAT-AAA---------------AATTTTAAAGGAGACAAATAAGGGGGTAAAGACCACTCAATAAATGAAATTTCCTAACAATTTTCTTTTGAGCTATTTAAAAGTTATCTAACTTGAGTTATGAGTACGAATGATTTCCTTTTTATTTTCAGGAATGAAAAAG--------AAAAAAAAAAGACTTAAACCACAGTCTAATTGATTTGATG-------ATTTTATGCACCTTTTTATGATTTACTAGAATTCA------ATACATATA-------TAAAACTTCGAACCAAATTC-TTTTTTTCTCGAGCCGTATGAAGAGAAAACTTCCTATACGTTTCTAGGAGGGGTATTGTTCATCTACATCTATCTCAAT?TATGGATAGGAATTCCATAAACTATTAGAATCTTAGTTAGTAACTATTACTTCTTATCTATTCATAATCGATAAGGATCTAGAAAAGAAGAAAATAGAATTTCA------------------AATAAATTATTGAATATTATAAAGCACAACGATTAATATAGCGATATAGAATTTCGATTTTTTTATCACTTG---------------ATTAAATTCGAA----------------TTATCATCTACTATTAGTTATTAGTATAGTAAAT-----------------GTA--------GTTATTAG----TATAGTAAATAGTTTTAG----------AGAGTTAAATTTTTCATTTTTGAAT---TCAAATGACATTTGGAA------------------------TTTTTTATACTTCTAT----------------ATATATTT---------ATATTATTTGATTCTATATCATAATCATATATTTCTAATTAGGA----ATGATTAGTTCTAACTAATGAGACATTCTCCGC--------------TTTCATTCATAAAGATG----------------------------TAATGTAAAGTAAATAAACC------------------GTAAAGGCGAAAATTAAGACGAC-AAAAAAAGAATCGACCGTTCAACTATTCAAAATTGCATTGGAAAGCTGACAGGGAGA----TATATATATTTAAGATATATATTCATCTATATTGAATTGGGGATACAGAAATGATAAAATCATATTGGATTGGACAAAAT-----GGGGTTCTCCTAT-----AGAAGATAGATAAGAAATA----AAAAAAAATAAAAAACTTT-TTCAAGATAGGAATCAGTATCTAATGCATTCAACGATTTCAGT------AT----AAAGGAAAGAAAAAAAGCAACGACATCACAATGAAATTTGAATCTCAAA----CCAAAAGGAA-GGGGATATGGCGAAATCGGTAGACGCTACGGACTT-AATTGAATTGAGCCTTGGTATGGAAACCCACTAAGTGATAACTTTCAAATTCAGAGAAA-CCTGGAATTAATAAA-AAGGGGCAATCCTGAGCCAAATCCCGTTTTCCGAAACCAAA--GGTTC----------AGAAAGTGAAAAGGGGATAGGTGCAGAGACTCAACGGAAGCTGTTCTAACAAATGGAGTTGGCTGCGTTAGTAGAGAAATCTTTCCATCTAAAATTCCGAAAGGGTAAAGTGAAGGATAAACG-----------TATATATACGTATTGAATACTATATCAAACAAATGATTAATGACGACTCGACTGAATCTGTA-TTTTTTATATG-AAAACGGAAGAATTGGTGGGAATAGATTCCACATTGAAGAAAGAATCGAATATTCATTGATCAAATGATTCACTCCATAGTCTGATAGATCTTTTCAAGAATTGATTAATCGGACGAGAATAAAGATAGAGTCCTGTTCTACATGTCAATGTC-GGCAACAATGAAATTTATAGTAAGAGGAAAATCCGTCGACTTT-AAAAATCGTGAGGGTTCAAGTCCCTCTATCCCCAAAAAA-CATATTTGATCCCCC---------------------TTTCGTTAGCGGTTCAAAATACCTTATTCATTTACTCTATTCTCTTAGAAATCGATCTGGACGGAAAAGCCCTTTTCTTATCACA----AATCTTGTGTTATTTATGATAT-ACAT----AAAAATGAACATCTTTGAGCAAGAAATACCCATTTGAATGGTTTACAATCGATATAACTACTCATACTGAAACTGACAAAGTACTCTTTTTTAAGA-------CCCAAGAAATTTCTAGTACCTAGATAAAACTTT-GTCATCCCCTTTCCTTC-----TTTTAATTGACATAACTCCCATTTTTCTC-----ATAAAATGAGGATGCTACATTGGGACTGGTCGGGATAG
Rutidea_seretii_KM592249_KM592155                   TATCCA-----CCATTTTTTATTTCTATAGGAATGAAAGTGCTCTTGGCTCGACATCATTTGGTAATAT---AAATAA--------TCCAGGATAGAGCTCGAGTAGAAAGTGTTAATTGATTTCTCGGAGCAAAAATCTAGGGTTAAT-GCAAATCAATAAATTGGAACAACTTCGTGAGAATATAACTTCGATAT---------------------------------AAAAATCGAAAGGATCCCATTCGAGGAAGTTTCCCATT-CAAAAGGAAAATTTGTTGGGATTAATCAAACTTTTTCGACCCAAA----GTGTATCACGCGGGAATCAAATGTC-----------------CACAAGATTCTTTGATAGAAGGAAATTCCAAAAAAGGGTATGTTGCTGCCATTTTGAAAGGATTAAGAAGGGCCGAAGGAATGTCTAAACCCAATGATTGA-----TAAAGGATCTCAGAACAAGGAAACACCATTTTAATTGTCTC--------AATAAATGAGCCCGACTTAGTATCTT---------------AAGATAAGAAAT-AAA---------------AATTTTAAAGGAGACAAATAAGGGGGTAAAGACCACTCAATAAATGAAATTTCCTAACAATTTTCTTTTGAGCTATTTAAAAGTTATCTAACTTGAGTTATGAGTACGAATGATTTCTTTTTTATTTTCAGGAATGAAAAAG--------AAAAAAAAAAGACTTAAACCACAGTCTAATTGATTTGATG-------ATTTTATGCACCTTTTTATGATTTACTAGAATTCA------ATACATATA-------TAAAACTTCGAATCAAATTC-TTTTTTTCTCGAGCCGTATGAAGAGAAAACTTCCTATACGTTTCTAGGAGGGGTATTGTTCATCTACATCTATCTCAAT?TATGGATAGGAATTCCATAAACTATTAGAATCTTAGTTAGTAACTATTACTTCTTATCTATTCATAATCGATAAGGATCTAGAAAAGAATAAAATAGAATTTCA------------------AATAAATTATTGAATATTATAAAGCACAACGATTAATATAGCGATATAGAATTTCGATTTTTTTATCACTCG---------------ATTAAATTCGAA----------------TTATCATCTACTAT--------------------------------------TA--------GTTATTAG----TATAGTAAATAGTTTTAG----------AAAGTTAAATTTTTCATTTTTGAAT---TCAAATGACATTTGGAA------------------------TTTTTTATACTTCTAT----------------ATATATTT---------ATATTATTTGATTCTATATCATAATCATATATTTCTAATTAGGA----ATGATTAGTTCTAACTAATGAGACATTCTCCGC--------------TTTCATTCATAAAGATG----------------------------TAATGTAAAGTAAATAAACC------------------GTAAAGGCGAAAATTAAGACGAC-AAAAAAAGAATCGACCGTTCAACTATTCAAAATTGCATTGGAAAGCTGACAGGGAGA----GATATATATTTAAGATATATATTCATCTATATTGAATTGGGGATACAGAAATGATAAAATCATATTGGATTGGACAAAAT-----GGGGGTCTCCTAT-----AGAAGATAGATAAGAAATA---AAAAAAAAATAAAAAACTTT-TTCAAGATAGGAATCAGTATCTAATGCATTCAACGATTTCAGT------AT----AAAGGAAAGAAAAAAAGCAACGACATCACAATGAAATTTGAATCTCAAA----CCAAAAGGAA-GGGGATATGGCGAAATCGGTAGACGCTACGGACTT-AATTGAATTGAGCCTTGGTATGGAAACCCACTAAGTGATAACTTTCAAATTCAGAGAAACCCTGGAATTAATAAA-AAGGGGCAATCCTGAGCCAAATCCCGTTTTCCGAAACCAAA--GGTTC----------AGAAAGTGAAAAGGGGATAGGTGCAGAGACTCAACGGAAGCTGTTCTAACAAATGGAGTTGGCTGCGTTAGTAGAGAAATCTTTCCATCTAAAATTCCGAAAGGGTAAAGTGAAGGATAAACG-----------TATATATACGTATTGAATACTATATCAAACAAATGATTAATGACGACTCGACTGAATCTGTA-TTTTTTATATG-AAAACGGAAGAATTGGTGGGAATAGATTCCACATTGAAGAAAGAATCGAATATTCATTGATCAAATGATTCACTCCATAGTCTGATAGATCTTTTCAAGAATTGATTAATCGGACGAGAATAAAGATAGAGTCCTGTTCTACATGTCAATGTC-GGCAACAATGAAATTTATAGTAAGAGGAAAATCCGTCGACTTT-AAAAATCGTGAGGGTTCAAGTCCCTCTATCCCCAAAAAA-CATATTTGATCCCCC---------------------TTTCGTTAGCGGTTCAAAATACCTTATTCATTTACTCTATTCTCTTAGAAATCGATCTGGACGGAAAAGCCCTTTTCTTATCACA----AATCTTGTGTTATTTATGATAT-ACAT----AAAAATGAACATCTTTGAGCAAGAAATACCCATTTGAATGGTTTACAATCGATATAACTACTCATACTGAAACTGACAAAGTACTCTTTTTTAAGA-------CCCAAGAAATTTCTAGTACCTAGATAAAACTTT-GTCATCCCCTTTCCTTC-----TTTTAATTGACATAACTCCCATTTTTCTC-----ATAAAATGAGGATGCTACATTGGGACTGGTCGGGATAG
Schizenterospermum_grevei_KM592250_KM592156         TATCCA-----CCATTTTCTATTTCTATAGGAATGAAAGTGTTCTTGGCTCGACATCATTTGGTAATAT---AAATAG--------TCCAGGATAGAGCTCGAGTAGAAAGTGTTAATTGATTTCTCGGAGCAAAAATCTAGGGTTAAT-GCAAATCAATAAATTGGAACAACTTCGTGAGAATATAACTTCGATAT---------------------------------AAAAATCGAAAGGATCCCATTCGAGGAAGTTTCCCATT-CAAAAGGAAAATTTGTTGGGATTAATCAAACTTTTTCGACCCAAA----GTGTATCACGCGGGAATCAAATGTC-----------------CACAAGATTCTTTGATAGAAGGAAATTCCAAAAAGGGGTATGTTGCTGCCATTTTGAAAGGATTAAGAAGGACCGAAGGAATGTCTAAACCCAATGATTGA-----TAAAGGATCTCAGAACAAGGAAACACCATTTAAATTGTCTC--------AATAAATGAGCCCGACTTAGTATCTT---------------AAGATAAGAAAT-AAA---------------AATTTTAAAGGAGACAAATAAGGGGGTAAAGACCACTCAATAAATGAAATTGCCTAACAATTTTCTTTTGAGCTATTTAAAAGTTATCTAACTTGAGTTATGAGTACAAATGATTTCTTTTTTATTTTCAGGAATGAAAAAG--------AAAAAAAAAAGACTTAAACCACAGTCTAATTGATTTGATGATTTT--ATTTTATGCACCTTTTTATGATTTACTAGAATTCA------ATACATATA-------TAAAACTTCGAATCAAATTA-TTTTTTTCTCGAGCCGTACGAAGAGAAAACTTCCTATACGTTTCTAGGAGGGGTATTGTTCATCTACATCTATCTCAAT?TATGGATAGGAATTCCATAAACTATTAGAATCTTAGTTAGTAACTATTACTTCTTATCTATTCATAATCGATAAGGATCTAGAAAAGAATAAAATAGAATTTCA------------------AATAAATTATTGAATATTATAGAGCACAACGATTAATATAGCGATATAGAATTTCAATTTTTTTATCACTCG---------------ATTAAATTCGAA----------------TTATCATCTACTAT-----------------------------------------------------TAG----TATAGTAAATAGTTTTAG----------ATAGTTAAATTTTTCATTTTTGAAT---TCAAATGACATTTGGAA---------------------TTTTTTTTTATACTTCTAT----------------ATATATTT---------ATATTATTTGATTCTATATCATAATCATATATTTCTAATTAGGA----ATGATTAGTTCTAACTAATGAGACATTCTCCGC--------------TTTCATTCATAAAGATG----------------------------TAATGTAAAGTAAATAAACCGT-------------AAAGTAAAGGCGAAAATTAAGACGAC-AAAAAAAGAATCGACCGTTCAACTATTCAAAATTGCATTGGAAAGCTGACAGGGGGAT--ATATATATATCTAAGATATATATTCATCTATATTGAATTGGGGATACAGAAATGATAAAATCATATTGGATTGGACCAAAT-----GGGGGTCTCCTAT-----AGAAGATAGATAAGAAATC----AAAAAAAAGAAAACACTTT-TTCAAGATAGGAATCAGTATCTAATGCATTCAACGATTTCAGT------AT----AAGGGAAAGAAAAAAAGCAACGATTTCACAATGAAATTTGAATCTCAAA----CCAAAAGGAA-GGGGATATGGCGAAATCGGTAGACGCTACGGACTT-AATTGAATTGAGCCTTGGTATGGAAACTCACTAAGTGATAACTTTCAAATTCAGAGAAACCCTGGAATTAATAAA-AAGGGGCAATCCTGAGCCAAATCCCGTTTTCCGAAACCAAA--GGTTC----------AGAAAGTGAAAAGGGGATAGGTGCAGAGACTCAACGGAAGCTGTTCTAACAAATGGAGTTGGCTGTATTAGTAGAGAAATCTTTCCATCTAAAATTCCGAAAGGGTAAAGTGAAGGATAAACG-----------TATATATACGTATTGAATACTATGT----CAAATGATTAATGACGACTCGACTGAATCTGTA-TTTTTTATATG-AAAACGGAAGAATTGGTGTGAATAGATTCCACATTGAAGAAAGAATCGAATATTCATTGATCAAATGATTCACTCCATAGTCTGATAGATCTTTTCAAGAATTGATTAATCGGACGAGAATAAAGATAGAGTCCTGTTCTACATGTCAATGTC-GGCAACAATGAAATTTATAGTAAGAGGAAAATCCGTCGACTTT-AAAAATCGTGAGGGTTCAAGTCCCTCTATCCCCAAAAAA-CATATTGGATCCCCCAACTATTTATCCTATCCC-CCTTTCGTTAGCGGTTCAAAATACCTTATTCAGTTACTCTATTCTCTTAGAAATCGATCTGGACGGAAAAGCCCTTTTCTTATCACA----AATCTTGTGTTATTTATGATAT-ACAT----AAAAATGAACATCTTTGAGCAGGAAATACCCATTTGAATGGTTTACAATCGATATAACTACTCATACTGAAACTTACAAAGTACTCTTTTTTAAGA-------TCCAAGAAA-TTCTAGTACCTAGATAAAACTTT-GTAATCCCCTTTCCTTC-----TTTTAATTGACATAACTCCCATTTTTCTC-----ATAAAATGAGGATGCTACATTGGGACTGGTCGGGATAG
Schizenterospermum_rotundifolium_KM592251_KM592157  TATCCA-----CCATTTTCTATTTCTATAGGAATGAAAGTGTTCTTGGCTCGACATCATTTGGTAATAT---AAATAG--------TCCAGGATAGAGCTCGAGTAGAAAGTGTTAATTGATTTCTCGGAGCAAAAATCTAGGGTTAAT-GCAAATCAATAAATTGGAACAACTTCGTGAGAATATAACTTCGATAT---------------------------------AAAAATAGAAAGGATCCCATTCGAGGAAGTTTCCCATT-CAAAAGGAAAATTTGTTGGGATTAATCAAACTTTTTCGACCCAAA----GTGTATCACGCGGGAATCAAATGTC-----------------CACAAGATTCTTTGATAGAAGGAAATTCCAAAAAGGGGTATGTTGCTGCCATTTTGAAAGGATTAAGAAGGACCGAAGGAATGTCTAAACCCAATGATTGA-----TAAAGGATCTCAGAACAAGGAAACACCATTTAAATTGTCTC--------AATAAATGAGCCCGACTTAGTATCTT---------------AAGATAAGAAAT-AAA---------------AATTTTAAAGGAGACAAATAAGGGGGTAAAGACCACTCAATAAATGAAATTGCCTAACAATTTTCTTTTGAGCTATTTAAAAGTTATCTAACTTGAGTTATGAGTACGAATGATTTCTTTTTTATTTTCAGGAATGAAAAAG--------AAAAAAAAAAGACTTAAACCACAGTCTAATTGATTTGATGATTTT--ATTTTATGCACCTTTTTATGATTTACTAGAATTCA------ATACATATA-------TAAAACTTCGAATCAAATTA-TTTTTTTCTCGAGCCGTACGAAGAGAAAACTTCCTATACGTTTCTAGGAGGGGTATTGTTCATCTACATCTATCTCAAT?TATGGATAGGAATTCCATAAACTATTAGAATCTTAGTTAGTAACTATTACTTCTTATCTATTCATAATCGATAAGGATCTAGAAAAGAATAAAATAGAATTTCA------------------AATAAATTATTGAATATTATAGAGCACAACGATTAATATAGCGATATAGAATTTCAATTTTTTTATCACTCG---------------ATTAAATTCGAA----------------TTATCATCTACTAT-----------------------------------------------------TAG----TATAGTAAATAGTTTTAG----------ATAGTTAAATTTTTCATTTTTGAAT---TCAAATGACATTTGGAA---------------------TTTTTTTTTCTACTTCTAT----------------ATATATTT---------ATATTATTTGATTCTATATCATAATCATATATTTCTAATTAGGA----ATGATTAGTTCTAACTAATGAGACATTCTCCGC--------------TTTCATTCATAAAGATG----------------------------TAATGTAAAGTAAATAAACCGT-------------AAAGTAAAGGCGAAAATTAAGACGAC-AAAAAAAGAATCGACCGTTCAACTATTCAAAATTGCATTGGAAAGCTGACAGGGGGA----TATATATATCTAAGATATATATTCATCTATATTGAATTGGGGATACAGAAATGATAAAATCATATTGGATTGGACCAAAT-----GGGGGTCTCCTAT-----AGAAGATAGATAAGAAATC----AAAAAAAAGAAAACACTTT-TTCAAGATAGGAATCAGTATCTAATGCATTCAACGATTTCAGT------AT----AAGGGAAAGAAAAAAAGCAACGATTTCACAATGAAATTTGAATCTCAAA----CCAAAAGGAA-GGGGATATGGCGAAATCGGTAGACGCTACGGACTT-AATTGAATTGAGCCTTGGTATGGAAACTCACTAAGTGATAACTTTCAAATTCAGAGAAACCCTGGAATTAATAAA-AAGGGGCAATCCTGAGCCAAATCCCGTTTTCCGAAACCAAAGGGGTTC----------AGAAAGTGAAAAGGGGATAGGTGCAGAGACTCAACGGAAGCTGTTCTAACAAATGGAGTTGGCTGCATTAGTAGAGAAATCTTTCCATCTAAAATTCCGAAAGGGTAAAGTGAAGGATAAACG-----------TATATATACGTATTGAATACTATGT----CAAATGATTAATGACGACTCGACTGAATCTGTA-TTTTTTATATG-AAAACGGAAGAATTGGTGTGAATAGATTCCACATTGAAGAAAGAATCGAATATTCATTGATCAAATGATTCACTCCATAGTCTGATAGATCTTTTCAAGAATTGATTAATCGGACGAGAATAAAGATAGAGTCCTGTTCTACATGTCAATGTC-GGCAACAATGAAATTTATAGTAAGAGGAAAATCCGTCGACTTT-AAAAATCGTGAGGGTTCAAGTCCCTCTATCCCCAAAAAA-CATATTTGATCCCCCAACTATTTATCCTATCCC-CCTTTCGTTAGCGGTTCAAAATACCTTATTCAGTTACTCTATTCTCTTAGAAATCGATCTGGACGGAAAAGCCCTTTTCTTATCACA----AATCTTGTGTTATTTATGATAT-ACAT----AAAAATGAACATCTTTGAGCAGGAAATACCCATTTGAATGGTTTACAATCGATATAACTACTCATACTGAAACTTACAAAGTACTCTTTTTTAAGA-------TCCAAGAAA-TTCTAGTACCTAGATAAAACTTT-GTAATCCCCTTTCCTTC-----TTTTAATTGACATAACTCCCATTTTTCTC-----ATAAAATGAGGATGCTACATTGGGACTGGTCGGGATAG
Tarenna_alleizettei_KM592272_KM592178               TATCCA-----CCATTTTCTATTTCTATAGGAATGAAAGTGCTCTTGGCTCGACATCATTTGGTAATAT---AAATAG--------TCCAGGATAGAGCTCGAGTAGAAAGTGTTAATTGATTTCTCGGAGCAAAAATCTAGGGTTAAT-GCAAATCAATAAATTGGAACAACTTCGTGAGAATATAACTTCGATAT---------------------------------AAAAATCGAAAGGATCCCATTCGAGGAAGTTTCCCATT-CAAAAGGAAAATTTGTTGGGATTAATCAAACTTTTTCGACCCAAA----GTGTATCACGCGGGAATCAAATGTC-----------------CACAAGATTCTTTGATAGAAGGAAATTCCAAAAAGGGGTATGTTGCTGCCATTTTGAAAGGATTAAGAAGGACCGAAGGAATGTCTAAACCCAATGATTGA-----TAAAGGATCTCAGAACAAGGAAACACCATTTTAATTGTCTC--------AATAAATGAGCCCGACTTAGTATCTT---------------AAGATAAGAAAT-AAA---------------AATTTTAAAGGAGACAAATAAGGGGGTAAAGACCACTCAATAAATGAAATTGCCTAACAATTTTCTTTTGAGCTATTTAAAAGTTATCTAACTTGAGTTATGAGTACGAATGATTTCTTTTTTATTTTCAGGAATGAAAAAG-------AAAAAAAAAAAGACTTAAACCACAGTCTAATTGATTTGATGATTTT--ATTTTATGCACCTTTTTATGATTTACTAGAATTCA------ATACATATA-------TAAAACTTCGAATCAAATTA-TTTTTTTCTCGAGCCGTACGAAGAGAAAACTTCCTATACGTTTCTAGGAGGGGTATTGTTCATCTACATCTATCTCAAT?TATGGATAGGAATTCCATAAACTATTAGAATCTTAGTTAGTAACTATTACTTCTTATCTATTCATAATCGATAAGGATCTAGAAAAGAATAAAATAGAATTTCA------------------AATAAATTATTGAATATTATAGAGCACAACGATTAATATAGCGATATAGAATTTCAATTTTTTTATCACTCG---------------ATTAAATTCGAA----------------TTATCATCTACTAT----------------------------------------------------ATAG----TATAGTAAATAGTTTTAG----------ATAGTTAAATTTTTCATTTTTGAAT---TCAAATGACATTTGGAA---------------------TTTTTTTTTATACTTCTAT----------------ATATATTT---------ATATTATTTGATTCTATATCATAATCATATATTTCTAATTAGGA----ATGATTAGTTCTAACTAATGAGACATTCTCCGC--------------TTTCATTCATAAAGATG----------------------------TAATGTAAAGTAAATAAACCGT-------------AAAGTAAAGGCGAAAATTAAGACGAC-AAAAAAAGAATCGACCCTTCAACTATTCAAAATTGCATTGGAAAGCTGACAGGGAGA----TATATATATCTAAGATATATATTCATCTATATTGAATTGGGGATACAGAAATGATAAAATCATATTGGATTGGACCAAAT-----GGGGGTCTCCTAT-----AGAAGATAGATAAGAAATC----AAAAAAAAGAAAACACTTT-TTCAAGATAGGAATCAGTATCTAATGCATTCAACGATTTCAGT------AT----AAAGGAAAGAAAAAAAGCAACGACATCACAATGAAATTTTAATCTCAAA----CCAAAAGGAA-GGGGATATGGCGAAATCGGTAGACGCTACGGACTT-AATTGAATTGAGCCTTGGTATGGAAACTCACTAAGTGATAACTTTCAAATTCAGAGAAACCCTGGAATTAATAAA-AAGGGGCAATCCTGAGCCAAATCCCGTTTTCCGAAACCAAA--GGTTC----------AGAAAGTGAAAAGGGGATAGGTGCAGAGACTCAACGGAAGCTGTTCTAACAAATGGAGTTGGCTGCATTAGTAGAGAAATCTTTCCATCTAAAATTCCGAAAGGGTAAAGTGAAGGATAAACG-----------TATATATACGTATTGAATACTATGT----CAAATGATTAATGACGACTCGACTGAATCTGTA-TTTTTTATATG-AAAACGGAAGAATTGGTGTGAATAGATTCCACATTGAAGAAAGAATCGAATATTCATTGATCAAATGATTCACTCCATAGTCTGATAGATCTTTTCAAGAATTGATTAATCGGACGAGAATAAAGATAGAGTCCTGTTCTACATGTCAATGTC-GGCAACAATGAAATTTATAGTAAGAGGAAAATCCGTCGACTTT-AAAAATCGTGAGGGTTCAAGTCCCTCTATCCCCAAAAAA-CATATTTGATCCCCCAACTATTTATCCTATCCC-CCTTTCGTTAGCGGTTCAAAATACCTTATTCAGTTACTCTATTCTCTTAGAAATCGATCTGGACGGAAAAGCCCTTTTCTTATCACA----AATCTTGTGTTATTTATGATAT-ACAT----AAAAATGAACATCTTTGAGCAAGAAATACCCATTTGAATGGTTTACAATCGATATAACTACTCATACTGAAACTTACAAAGTACTCTTTTTTAAGA-------TCCAAGAAA-TTCTAGTACCTAGATAAAACTTT-GTAATCCCCTTTCCTTC-----TTTTAATTGACATAACTCCCATTTTTCTC-----ATAAAATGAGGATGCTACATTGGGACTGGTCGGGATAG
Tarenna_alleizettei_KJ815382_KJ815630               TATCCA-----CCATTTTCTATTTCTATAGGAATGAAAGTGCTCTTGGCTCGACATCATTTGGTAATAT---AAATAG--------TCCAGGATAGAGCTCGAGTAGAAAGTGTTAATTGATTTCTCGGAGCAAAAATCTAGGGTTAAT-GCAAATCAATAAATTGGAACAACTTCGTGAGAATATAACTTCGATAT---------------------------------AAAAATCGAAAGGATCCCATTCGAGGAAGTTTCCCATT-CAAAAGGAAAATTTGTTGGGATTAATCAAACTTTTTCGACCCAAA----GTGTATCACGCGGGAATCAAATGTC-----------------CACAAGATTCTTTGATAGAAGGAAATTCCAAAAAGGGGTATGTTGCTGCCATTTTGAAAGGATTAAGAAGGACCGAAGGAATGTCTAAACCCAATGATTGA-----TAAAGGATCTCAGAACAAGGAAACACCATTTTAATTGTCTC--------AATAAATGAGCCCGACTTAGTATCTT---------------AAGATAAGAAAT-AAA---------------AATTTTAAAGGAGACAAATAAGGGGGTAAAGACCACTCAATAAATGAAATTGCCTAACAATTTTCTTTTGAGCTATTTAAAAGTTATCTAACTTGAGTTATGAGTACGAATGATTTCTTTTTTATTTTCAGGAATGAAAAAG-------AAAAAAAAAAAGACTTAAACCACAGTCTAATTGATTTGATGATTTT--ATTTTATGCACCTTTTTATGATTTACTAGAATTCA------ATACATATA-------TAAAACTTCGAATCAAATTA-TTTTTTTCTCGAGCCGTACGAAGAGAAAACTTCCTATACGTTTCTAGGAGGGGTATTGTTCATCTACATCTATCTCAAT????GGATAGGAATTCCATAAACTATTAGAATCTTAGTTAGTAACTATTACTTCTTATCTATTCATAATCGATAAGGATCTAGAAAAGAATAAAATAGAATTTCA------------------AATAAATTATTGAATATTATAGAGCACAACGATTAATATAGCGATATAGAATTTCAATTTTTTTATCACTCG---------------ATTAAATTCGAA----------------TTATCATCTACTAT----------------------------------------------------ATAG----TATAGTAAATAGTTTTAG----------ATAGTTAAATTTTTCATTTTTGAAT---TCAAATGACATTTGGAA---------------------TTTTTTTTTATACTTCTAT----------------ATATATTT---------ATATTATTTGATTCTATATCATAATCATATATTTCTAATTAGGA----ATGATTAGTTCTAACTAATGAGACATTCTCCGC--------------TTTCATTCATAAAGATG----------------------------TAATGTAAAGTAAATAAACCGT-------------AAAGTAAAGGCGAAAATTAAGACGAC-AAAAAAAGAATCGACCCTTCAACTATTCAAAATTGCATTGGAAAGCTGACAGGGAGA----TATATATATCTAAGATATATATTCATCTATATTGAATTGGGGATACAGAAATGATAAAATCATATTGGATTGGACCAAAT-----GGGGGTCTCCTAT-----AGAAGATAGATAAGAAATC----AAAAAAAAGAAAACACTTT-TTCAAGATAGGAATCAGTATCTAATGCATTCAACGATTTCAGT------AT----AAAGGAAAGAAAAAAAGCAACGACATCACAATGAAATTTTAATCTCAAA----CCAAAAGGAA-GGGGATATGGCGAAATCGGTAGACGCTACGGACTT-AATTGAATTGAGCCTTGGTATGGAAACTCACTAAGTGATAACTTTCAAATTCAGAGAAACCCTGGAATTAATAAA-AAGGGGCAATCCTGAGCCAAATCCCGTTTTCCGAAACCAAA--GGTTC----------AGAAAGTGAAAAGGGGATAGGTGCAGAGACTCAACGGAAGCTGTTCTAACAAATGGAGTTGGCTGCATTAGTAGAGAAATCTTTCCATCTAAAATTCCGAAAGGGTAAAGTGAAGGATAAACG-----------TATATATACGTATTGAATACTATGT----CAAATGATTAATGACGACTCGACTGAATCTGTA-TTTTTTATATG-AAAACGGAAGAATTGGTGTGAATAGATTCCACATTGAAGAAAGAATCGAATATTCATTGATCAAATGATTCACTCCATAGTCTGATAGATCTTTTCAAGAATTGATTAATCGGACGAGAATAAAGATAGAGTCCTGTTCTACATGTCAATGTC-GGCAACAATGAAATTTATAGTAAGAGGAAAATCCGTCGACTTT-AAAAATCGTGAGGGTTCAAGTCCCTCTATCCCCAAAAAA-CATATTTGATCCCCCAACTATTTATCCTATCCC-CCTTTCGTTAGCGGTTCAAAATACCTTATTCAGTTACTCTATTCTCTTAGAAATCGATCTGGACGGAAAAGCCCTTTTCTTATCACA----AATCTTGTGTTATTTATGATAT-ACAT----AAAAATGAACATCTTTGAGCAAGAAATACCCATTTGAATGGTTTACAATCGATATAACTACTCATACTGAAACTTACAAAGTACTCTTTTTTAAGA-------TCCAAGAAA-TTCTAGTACCTAGATAAAACTTT-GTAATCCCCTTTCCTTC-----TTTTAATTGACATAACTCCCATTTTTCTC-----ATAAAATGAGGATGCTACATTGGGACTGGTCGGGATAG
Tarenna_alpestris_KM592252_KM592158                 TATCCA-----CCATTTTCTATTTCTATAGGAATGAAAGTGCTCTTGGCTCGACATCATTTGGTAATAT---AAATAG--------TCCAGGATAGAGCTCGAGTAGAAAGTGTTAATTGATTTCTCGGAGCAAAAATCTAGGGTTAAT-GCAAATCAATAAATTGGAACAACTTCGTGAGAATATAACTTCGATAT---------------------------------AAAAATCGAAAGGATCCCATTCGAGAAAGTTTCCCATT-CAAAAGGAAAATTTGTTGGGATTAATCAAAC-TTTTCGACCCAAA----GTGTATCACGCGGTAATCAAATGTC-----------------CACAAGATTCTTTGATAGAAGGAAATTCCAAAAAGGGGTATGTTGCTGCCATTTTGAAAGGATTAAGAAGGACCGAAGGAATGTCTAAACCCAATGATTGA-----TAAAGGATCTCAGAACAAGGAAACACCATTTAAATTGTCTC--------AATAAATGAGCCTGACTTAGTATCTT---------------AAGATAAGAAAT-AAA---------------AATTTTAAAGGAGACAAATAAGGGGGTAAAGACCGCTCAATAAATGAAATTGCCTAACAATTTTCTTTTGAGCTATTTAAAAGTTATCTAACTTGAGTTATGAGTACGAATGATTTCTTTTTTATTTTCAGGAATGAAAAAG-----AAAAAAAAAAAAAGACTTAAACCACAGTCTAATTGATTTGATG-------ATTTTATGCACCTTTTTATGATTTACTAGAATTCAATACATATACATATA-------TAAAACTTCGAATCAAATTA-TTTTTTTCTCGAGCCGTACGAAGAGAAAACTTCCTATACGTTTCTAGGAGGGGTATTGTTCATTTACATCTATCTCAAT?TATGGATAGGAATTCCATAAACGATTAGAATCTTAGTTAGTAACTATTACTTCTTATCTATTCATAATCGATAAGGATCTAGAAAAGAATAAAATCGAATTTCA------------------AATAAATTATTGAATATTATAGAGCACAACGATTAATATAGCGATATAGAATTTCGATTTTTTTATCACTCG---------------ATTAAATTCGAA----------------TTATCATCTACTAT-----------------------------------------------------TAG----TATAGTAAATAGTTTTAG----------ATAGTTAAATTTTTCATTTTTGAAT---TCAAATGACATTTGGAA----------------------TTTTTTTTATACTTCTAT----------------ATATATTT---------ATATTATTTGATTCTATATCATAATCATATATTTCTAATTAGGA----ATGATTAGTTCTAACTAATGAGACATTCTCCGC--------------TTTCATTCATAAAGATG----------------------------TAATGTAAAGTAAATAAACC------------------GTAAAGGCGAAAATTAAGACGAC-AAAAAAAGAATCGACCGTTCAACTATTCAAAATTGCATTGGAAAGCTGACAGGGAGA----TATATATATCTAAGATATATATTCATCTATATTGAATTGGGGATACAGAAATGATAAAATCATATTGGATTGGACTAAAT-----GGGGGTCCCCTAT-----AGAAGATAGATAAGAAATC----AAAAAAAAGAAAACACTTT-TTCAAGATAGGAATCAGTATCTAATGCATTCAACGATTTCAGT------AT----AAAGGAAAG-AAAAAAGCAACGACATCACAATGAAATTTTAATCTCAAA----ACAAAAGGAA-GGGGATATGGCGAAATCGGTAGACGCTACGGACTT-AATTGAATTGAGCCTTGGTATGGAAACTCACTAAGTGATAACTTTCAAATTCAGAGAAACCCTGGAATTAATAAA-AAGGGGCAATCCTGAGCCAAATCCCGTTTTCCGAAACCAAA--GGTTC----------AGAAAGTGAAAAGGGGATAGGTGCAGAGACTCAACGGAAGCTGTTCTAACAAATGGAGTTGGCTGCATTAGTAGAGAAATCTTTCCATCTAAAATTACGAAAGGGTAAAGTGAAGGATAAACG-------------TATATACGTATTGAATACTATGT----CAAATGATTAATGACGACTCGACTGAATCTGTA-TTTTTTATATG-AAAACGGAAGAATTGGTGTAAATAGATTCCACATTGAAGAAAGAATCGAATATTCATTGATCAAATGATTCACTCCATAGTCTGATAGATCTTTTCAAGAATTGATTAATCGGACGAGAATAAAGATAGAGTCCTGTTCTACATGTCAATGTC-GGCAACAATGAAATTTATAGTAAGAGGAAAATCCGTCGACTTT-AAAAATCGTGAGGGTTCAAGTCCCTCTATCCCCAAAAAA-CATATTTGATCCCCCAACTATTTATCCTATCCC-CCTTTCGTTAGCGGTTCAAAATACCTTATTCAGTTACTCTATTCTCTTAGAAATCGATCTGGACGGAAAAGCCCTTTTCTTATCACA----AATCTTGTGTTATTTATGATAT-ACAT----AAAAATGAACATCTTTGAGCAAGAAATACCCATTTGAATGGTTTACAATCGATATAACTACTCATACTGAAACTTACAAAGTACTCTTTTTTAAGA-------TCCAAGAAA-TTCTAGTACCTAGATAAAACTTT-GTAATCCCCTTTCCTTC-----TTTTAATTGACATAACTCCCATTTTTCTC-----ATAAAATGAGGATGCTACATTGGGACTGGTCGGGATAG
Tarenna_asiatica_KM592253_KM592159                  TATCCA-----CCATTTTCTATTTCTATAGGAATGAAAGTGCTCTTGGCTCGACATCATTTGGTAATAT---AAATAG--------TCCAGGATAGAGCTCGAGTAGAAAGTGTTAATTGATTTCTCGGAGCAAAAATCTAGGGTTAAT-GCAAATCAATAAATTGGAACAACTTCGTGAGAATATAACTTCGATAT---------------------------------AAAAATCGAAAGGATCCCATTCGAGGAAGTTTCCCATT-CAAAAGGAAAATTTGTTGGGATTAATCAAACTTTTTCGACCCAAA----GTGTATCACGCGGGAATCAAATGTC-----------------CACAAGATTCTTTGATAGAAGGAAATTCCAAAAAGGGGTATGTTGCTGCCATTTTGAAAGGATTAAGAAGGACCGAAGGAATGTCTAAACCCAATGATTGA-----TAAAGGATCTCAGAACAAGGAAACACCATTTAAATTGTCTC--------AATAAATGAGCCCGACTTAGTATCTT---------------AAGATAAGAAAT-AAA---------------AATTTTAAAGGAGACAAATAAGGGGGTAAAGACCACTCAATAAATGAAATTGCCTAACAATTTTCTTTTGAGCTATTTAAAAGTTATCTAACTTGAGTTATGAGTACGAATGATTTCTTTTTTATTTTCAGGAATGAAAAAG------AAAAAAAAAAAAGACTTAAACCACAGTCTAATTGATTTGATG-------ATTTTATGCACCTTTTTATGATTTACTAGAATTCA------ATACATATA-------TAAAACTTCGAATCAAATTA-TTTTTTTCTCGAGCCGTACGAAGAGAAAACTTCCTATACGTTTCTAGGAGGGGTATTGTTCATTTACATCTATCTCAAT?TATGGATAGGAATTCCATAAACTATTAGAATCTTAGTTAGTAACTATTACTTCTTATCTATTCATAATCGATAAGTATCTAGAAAAGAATAAAATAGAATTTCA------------------AATAAATTATTGAATATTATAGAGCACAACGATTAATATAGCGATATAGAATTTCGATTTTTTTATCACTCG---------------ATTAAATTCGAA----------------TTATCATCTACTAT-------TAGTATAGTAAATAGTTTT---------AGATA--------ATTAATAG----TATAGTAAATAGTTTTAG----------ATAATTAAATTTTTCATTTTTGAAT---TCAAATGACATTTGGAA---------------------TTTTTTTTTATACTTCTATATATATATTTAT---TATATATTT---------ATATTATTTGATTCTATATCATAATCATATATTTCTAATTAGGA----ATGATTAGTTCTAACTAATGAGACATTCTCCGC--------------TTTCATTCATAAAGATG----------------------------TAATGTAAAGTAAATAAACC------------------GTAAAGGCGAAAATTAAGACGAC-AAAAAAAGAATCGACCGTTCAACTATTCAAAATTGCATTGTAAAGCTGACAGGGAGA----TATATATATCTAAGATATATATTCATCTATATTGAATTGGGGATACAGAAATGATAAAATCATATTGGATTGGACCAAAT-----GGGG--------------AGAAGATAGATAAGAAATC----AAAAAAAAGAAAACACTTT-TTCAAGATAGGAATCAGTATCTAATGCATTCAACGATTTCAGT------AT----AAAGGAAAGAAAAAAAGCAACGACATCACAATGAAATTTTAATCTCAAA----CCAAAAGGAA-GGGGATATGGCGAAATCGGTAGACGCTACGGACTT-AATTGAATTGAGCCTTGGTATGGAAACTCACTAAGTGATAACTTTCAAATTCAGAGAAACCCTGGAATTAATAAA-AAGGGGCAATCCTGAGCCAAATCCCGTTTTCCGAAACCAAA--GGTTC----------AGAAAGTGAAAAGGGGATAGGTGCAGAGACTCAACGGAAGCTGTTCTAACAAATGGAGTTGGCTGCATTAGTAGAGAAATCTTTCCATCTAAAATTCCGAAAGGGTAAAGTGAAGGATAAACG-----------TATATATACGTATTGAATACTATGT----CAAATGATTAATGACGACTCGACTGAATCCGTA-TTTTTTATATG-AAAACGGAAGAATTGGTGTGAATAGATTCCACATTGAAGAAAGAATCGAATATTCATTGATCAAATGATTCATTCCATAGTCTGATAGATCTTTTCAAGAATTGATTAATCGGACGAGAATAAAGATAGAGTCCTGTTCTACATGTCAATGTC-GGCAACAATGAAATTTATAGTAAGAGGAAAATCCGTCGACTTT-AAAAATCGTGAGGGTTCAAGTCCCTCTATCCCCAAAAAA-CATATTTGATCCCCCAACTATTTATCCTATCCC-CCTTTCGTTAGCGGTTCAAAATACCTTATTCAGTTACTCTATTCTCTTAGAAATCGATCTGGACGGAAAAGCCCTTTTCTTATCACA----AATCTTGTGTTATTTATGATAT-ACAT----AAAAATGAACATCTTTGAGCAAGAAATACCCATTTGAATGGTTTACAATCGATATAACTACTCATACTGAAACTTACAAAGTACTCTTTTTTAAGA-------TCCAAGAAA-TTCTAGTACCTAGATAAAACTTT-GTAATCCCCTTTCCTTC-----TTTTAATTGACATAACTCCCATTTTTCTC-----ATAAAATGAGGATGCTACATTGGGACTGGTCGGGATAG
Tarenna_bipindensis_KM592255_KM592161               TATCCA-----CCATTTTCTATTTCTATAGGAATGAAAGTGCTCTTGGCTCGACATCATTTGGTAATAT---AAATAG--------TCCAGTATAGAGCTCGAGTAGAAAGTGTTAATTGATTTCTCGGAGCAAAAATCTAGGGTTAAT-GCAAATCAATAAATTGGAACAACTTCGTGAGAATATAACTTCGATAT---------------------------------AAAAATCGAAAGGATCCCATTCGAGGAAGTTTCCCATT-CAAAAGGAAAATTTGTTGGGATTAATCAAACTTTTTCGACCCAAA----GTGTATCACGCGGGAATCAAATGTC-----------------CACAAGATTCTTTGATAGAAGGAAATTCCAAAAAGGGGTATGTTGCTGCCATTTTGAAAGGATTAAGAAGGACCGAAGGAATGTCTAAACCCAATGATTGA-----TAAAGGATCTCAGAACAAGGAAACACCATTAAAATTGTCTC--------AATAAATGAGCCCGACTTAGTATCTT---------------AAGATAAGAAAT-AAA---------------AATTTTAAGGGAGACAAATAAGGGGGTAAAGACCACTCAATAAATGAAATTTCCTAACAATTTTCTTTTGAGCTATTTAAAAGTTATCTAACTTGAGTTATGAGTACGAATGATTTCTTTTTTATTTTCAGGAATGAAAAAG-A----AAAAAAAAAAAAGACTTAAACCACAGTCTAATTGATTTGATG-------ATTTTATGCACCTTTTTATGATTTACTAGAATTCA------ATACATATA-------TAAAACTTCGAATCAAATTA-TTTTTTTCTCGAGCCGTACGAAGAGAAAACTTCCTATACGTTTCTAGGAGGGGTATTGTTCATCTACATCTATCTCAAT????????????????????????????????????????????????????????????????????????????????????????????????????????????????????????????????????????????????????????????????????????????????????????????????????????????????????????????????????????????????????????????????????????????????????????????????????????????????????????????????????????????????????????????????????????????????????????????????????????????????????????????????????????????????????????????????????????????????????????????????????????????????????????????????????????????????????????????????????????????????????????????????????????????????????????????????????????????????????????????????????????????????????????????????????????????????????????????????????????????????????????????????????????????????????????????????????????????????????????????????????????????????????????????????????????????????????????????????????????????????????????????????????????????????????????????????????????????????????????????????????????????????????????????????????????????????????????GACTT-AATTGAATTGAGCCTTGGTATGGAAACTCACTAAGTGATAACTTTCAAATTCAGAGAAACCCTGGAATTAATAAA-AAGGGGCAATCCTGAGCCAAATCCCGTTTTCCGAAACCAAA--GGTTC----------AGAAAGTGAAAAGGGGATAGGTGCAGAGACTCAACGGAAGCTGTTCTAACAAATGGAGTTGGCTGCGTTAGTAGAGAAATCTTTCCATCTAAAATTCCGAAAGGGTAAAGTGAAGGATAAACG-----------TATATATACGTATTGAATACTATAT----CAAATGATTAATGACGACTCGACTGAATCTGTA-TTTTTTATATG-AAAACGGAAGAATTGGTGTGAATAGATTCCACATTGAAGAAAGAATCGAATATTCATTGATCAAATGATTCACTCCATAGTCTGATAGATCTTTTCAAGAATTGATTAATCGGACGAGAATAAAGATAGAGTCCTGTTCTACATGTCAATGTC-GGCAACAATGAAATTTATAGTAAGAGGAAAATCCGTCGACTTT-AAAAATCGTGAGGGTTCAAGTCCCTCTATCCCCAAAAAA-CATATTTGATCCCCCAACTATTTATCCTATCCC-CCTTTCGTTAGCGGTTCAAAATACCTTATTCATTTACTCTATTCTCTTAGAAATCGATCTGGACGGAAAAGCCCTTTTCTTATCACA----AATCTTGTGTTATTTATGATAT-ACAT----AAAAATGAACATCTTTGAGCAAGAAATACCCATTTGAATGGTTTACAATCGATATAACTACTCATACTGAAACTTACAAAGTACTCTTTTTTAAGA-------TCCAAGAAA-TTCTAGTACCTAGATAAAACTTT-GTAATCCCCTTTCCTTC-----TTTTAATTGACATAACTCCCATTTTTCTC-----ATAAAATGAGGATGCTACATTGGGACTGGTCGGGATAG
Tarenna_capuroniana_KM592273_KM592179               TATCCA-----CCATTTTCTATTTCTATAGGAATGAAAGTGCTCTTGGCTCGACATCATTTGGTAATAT---AAATAG--------TCCAGGATAGAGCTCGAGTAGAAAGTGTTAATTGATTTCTCGGAGCAAAAATCTAGGGTTAAT-GCAAATCAATAAATTGGAACAACTTCGTGAGAATATAACTTCGATAT---------------------------------AAAAATCGAAAGGATCCCATTCGAGGAAGTTTCCCATT-CAAAAGGAAAATTTGTTGGGATTAATCAAACTTTTTCGACCCAAA----GTGTATCACGCGGGAATCAAATGTC-----------------CACAAGATTCTTTGATAGAAGGAAATTCCAAAAAGGGGTATGTTGCTGCCATTTTGAAAGGATTAAGAAGGACCGAAGGAATGTCTAAACCCAATGATTGA-----TAAAGGATCTCAGAACAAGGAAACACCATTTAAATTGTCTC--------AATAAATGAGCCCGACTTAGTATCTT---------------AAGATAAGAAAT-AAA---------------AATTTTAAAGGAGACAAATAAGGGGGTAAAGACCACTCAATAAATGAAATTGCCTAACAATTTTCTTTTGAGCTATTTAAAAGTTATCTAACTTGAGTTATGAGTACGAATGATTTCTTTTTTTTTTTCAGGAATGAAAAAG---------AAAAAAAAAGACTTAAACCACAGTCTAATTGATTTGATGATTTT--ATTTTATGCACCTTTTTATGATTTACTAGAATTCA------ATACATATA-------TAAAACTTCGAATCAAATTA-TTTTTTTCTCGAGCCGTACGAAGAGAAAACTTCCTATACGTTTCTAGGAGGGGTATTGTTCATCTACATCTATCTCAAT?TATGGATAGGAATTCCATAAACTATTAGAATCTTAGTTAGTAACTATTACTTCTTATCTATTCATAATCGATAAGGATCTAGAAAAGAATAAAATAGAATTTCA------------------AATAAATTATTGAATATTATAGAGCACAACGATTAATATAGCGATATAGAATTTCAATTTTTTTATCACTCG---------------ATTAAATTCGAA----------------TTATCATCTACTAT-----------------------------------------------------TAG----TATAGTAAATAGTTTTAG----------ATAGTTAAATTTTTCATTTTTGAAT---TCAAATGACATTTGGAA----------------------TTTTTTTTATACTTCTATA---------------ATATATTT---------ATATTATTTGATTCTATATCATAATCATATATTTCTAATTAGGA----ATGATTAGTTCTAACTAATGAGACATTCTCCGC--------------TTTCATTCATAAAGATG----------------------------TAATGTAAAGTAAATAAACCGT-------------AAAGTAAAGGCGAAAATTAAGACGAC-AAAAAAAGAATCGACCGTTCAACTATTCAAAATTGCATTGGAAAGCTGACAGGGAGA----TATATATATCTAAGATATATATTCATCTATATTGAATTGGGGATACAGAAATGATAAAATCATATTGGATTGGACCAAAT-----GGGGGTCTCCTAT-----AGAAGATAGATAAGAAATC----AAAAAAAAGAAAACACTTT-TTCAAGATAGGAATCAGTATCTAATGCATTCAACGATTTCAGT------AT----AAAGGAAAGAAAAAAAGCAACGACATCACAATGAAATTTGAATCTCAAA----CCAAAAGGAA-GGGGATATGGCGAAATAGGTAGACGCTACGGACTT-AATTGAATTGAGCCTTGGTATGGAAACTCACTAAGTGATAACTTTCAAATTCAGAGAAACCCTGGAATTAATAAA-AAGGGGCAATCCTGAGCCAAATCCCGTTTTCCGAAACCAAA--GGTTC----------AGAAAGTGAAAAGGGGATAGGTGCAGAGACTCAACGGAAGCTGTTCTAACAAATGGAGTTGGCTGCATTAGTAGAGAAATCTTTCCATCTAAAATTCCGAAAGGGTAAAGTGAAGGATAAACG-----------TATATATACGTATTGAATACTATGT----CAAATGATTAATGACGACTCGACTGAATCTGTA-TTTTTTATATG-AAAACGGAAGAATTGGTGTGAATAGATTCCACATTGAAGAAAGAATCGAATATTCATTGATCAAATGATTCACTCCATAGTCTGATAGATCTTTTCAAGAATTGATTAATCGGACGAGAATAAAGATAGAGTCCTGTTCTACATGTCAATGTC-GGCAACAATGAAATTTATAGTAAGAGGAAAATCCGTCGACTTT-AAAAATCGTGAGGGTTCAAGTCCCTCTATCCCCAAAAAA-CATATTTGATCCCCCAACTATTTATCCTATCCC-CCTTTCGTTAGCGGTTCAAAATACCTTATTCAGTTACTCTATTCTCTTAGAAATCGATCTGGACGGAAAAGCCCTTTTCTTATCACA----AATCTTGTGTTATTTATGATATAACAT----AAAAATGAACATCTTTGAGCAAGAAATACCCATTTGAATGGTTTACAATCGATATAACTACTCATACTGAAACTTACAAAGTACTCTTTTTTAAGA-------TCCAAGAAA-TTCTAGTACCTAGATAAAACTTT-GTAATCCCCTTTCCTTC-----TTTTAATTGACATAACTCCCATTTTTCTC-----ATAAAATGAGGATGCTACATTGGGACTGGTCGGGATAG
Tarenna_capuroniana_KJ815386_KJ815634               TATCCA-----CCATTTTCTATTTCTATAGGAATGAAAGTGCTCTTGGCTCGACATCATTTGGTAATAT---AAATAG--------TCCAGGATAGAGCTCGAGTAGAAAGTGTTAATTGATTTCTCGGAGCAAAAATCTAGGGTTAAT-GCAAATCAATAAATTGGAACAACTTCGTGAGAATATAACTTCGATAT---------------------------------AAAAATCGAAAGGATCCCATTCGAGGAAGTTTCCCATT-CAAAAGGAAAATTTGTTGGGATTAATCAAACTTTTTCGACCCAAA----GTGTATCACGCGGGAATCAAATGTC-----------------CACAAGATTCTTTGATAGAAGGAAATTCCAAAAAGGGGTATGTTGCTGCCATTTTGAAAGGATTAAGAAGGACCGAAGGAATGTCTAAACCCAATGATTGA-----TAAAGGATCTCAGAACAAGGAAACACCATTTAAATTGTCTC--------AATAAATGAGCCCGACTTAGTATCTT---------------AAGATAAGAAAT-AAA---------------AATTTTAAAGGAGACAAATAAGGGGGTAAAGACCACTCAATAAATGAAATTGCCTAACAATTTTCTTTTGAGCTATTTAAAAGTTATCTAACTTGAGTTATGAGTACGAATGATTTCTTTTTTTTTTTCAGGAATGAAAAAG---------AAAAAAAAAGACTTAAACCACAGTCTAATTGATTTGATGATTTT--ATTTTATGCACCTTTTTATGATTTACTAGAATTCA------ATACATATA-------TAAAACTTCGAATCAAATTA-TTTTTTTCTCGAGCCGTACGAAGAGAAAACTTCCTATACGTTTCTAGGAGGGGTATTGTTCATCTACATCTATCTCAAT?TATGGATAGGAATTCCATAAACTATTAGAATCTTAGTTAGTAACTATTACTTCTTATCTATTCATAATCGATAAGGATCTAGAAAAGAATAAAATAGAATTTCA------------------AATAAATTATTGAATATTATAGAGCACAACGATTAATATAGCGATATAGAATTTCAATTTTTTTATCACTCG---------------ATTAAATTCGAA----------------TTATCATCTACTAT-----------------------------------------------------TAG----TATAGTAAATAGTTTTAG----------ATAGTTAAATTTTTCATTTTTGAAT---TCAAATGACATTTGGAA----------------------TTTTTTTTATACTTCTATA---------------ATATATTT---------ATATTATTTGATTCTATATCATAATCATATATTTCTAATTAGGA----ATGATTAGTTCTAACTAATGAGACATTCTCCGC--------------TTTCATTCATAAAGATG----------------------------TAATGTAAAGTAAATAAACCGT-------------AAAGTAAAGGCGAAAATTAAGACGAC-AAAAAAAGAATCGACCGTTCAACTATTCAAAATTGCATTGGAAAGCTGACAGGGAGA----TATATATATCTAAGATATATATTCATCTATATTGAATTGGGGATACAGAAATGATAAAATCATATTGGATTGGACCAAAT-----GGGGGTCTCCTAT-----AGAAGATAGATAAGAAATC----AAAAAAAAGAAAACACTTT-TTCAAGATAGGAATCAGTATCTAATGCATTCAACGATTTCAGT------AT----AAAGGAAAGAAAAAAAGCAACGACATCACAATGAAATTTGAATCTCAAA----CCAAAAGGAA-GGGGATATGGCGAAATAGGTAGACGCTACGGACTT-AATTGAATTGAGCCTTGGTATGGAAACTCACTAAGTGATAACTTTCAAATTCAGAGAAACCCTGGAATTAATAAA-AAGGGGCAATCCTGAGCCAAATCCCGTTTTCCGAAACCAAA--GGTTC----------AGAAAGTGAAAAGGGGATAGGTGCAGAGACTCAACGGAAGCTGTTCTAACAAATGGAGTTGGCTGCATTAGTAGAGAAATCTTTCCATCTAAAATTCCGAAAGGGTAAAGTGAAGGATAAACG-----------TATATATACGTATTGAATACTATGT----CAAATGATTAATGACGACTCGACTGAATCTGTA-TTTTTTATATG-AAAACGGAAGAATTGGTGTGAATAGATTCCACATTGAAGAAAGAATCGAATATTCATTGATCAAATGATTCACTCCATAGTCTGATAGATCTTTTCAAGAATTGATTAATCGGACGAGAATAAAGATAGAGTCCTGTTCTACATGTCAATGTC-GGCAACAATGAAATTTATAGTAAGAGGAAAATCCGTCGACTTT-AAAAATCGTGAGGGTTCAAGTCCCTCTATCCCCAAAAAA-CATATTTGATCCCCCAACTATTTATCCTATCCC-CCTTTCGTTAGCGGTTCAAAATACCTTATTCAGTTACTCTATTCTCTTAGAAATCGATCTGGACGGAAAAGCCCTTTTCTTATCACA----AATCTTGTGTTATTTATGATAT-ACAT----AAAAATGAACATCTTTGAGCAAGAAATACCCATTTGAATGGTTTACAATCGATATAACTACTCATACTGAAACTTACAAAGTACTCTTTTTTAAGA-------TCCAAGAAA-TTCTAGTACCTAGATAAAACTTT-GTAATCCCCTTTCCTTC-----TTTTAATTGACATAACTCCCATTTTTCTC-----ATAAAATGAGGATGCTACATTGGGACTGGTCGGGATAG
Tarenna_depauperata_KM592256_KM592162               TATCCA-----CCATTTTCTATTTCTATAGGAATGAAAGTGCTCTTGGCTCGACATCATTTGGTAATAT---AAATAG--------TCCAGGATAGAGCTCGAGTAGAAAGTGTTAATTGATTTCTCGGAGCAAAAATCTAGGGTTAAT-GCAAATCAATAAATTGGAACAACTTCGTGAGAATATAACTTCGATAT---------------------------------AAAAATCGAAAGGATCCCATTGGAGGAAGTTTCCCATT-CAAAAGGAAAATTTGTTGGGATTAATCAAACTTTTTCGACCCAAAGTGTGTGTATCACGCGGGAATCAAATGTC-----------------CACAAGATTCTTTGATAGAAGGAAATTCCAAAAAGGGGTATGTTGCTGCCATTTTGAAAGGATTAAGAAGGACCGAAGGAATGTCTAAACCCAATGATTGA-----TAAAAGATCTCAGAACAAGGAAACACCATTAAAATTGTCTC--------AATAAATGAGCCCGACTTAGTATCTT---------------AAGATAAGAAAT-AAA---------------AATTTTAAAGGAGACAAATAAGGGGGTAAAGACCACTCAATAAATGAAATTGCCTAACAATTTTCTTTTGAGCTATTTAAAAGTTATCTAACTTGAGTTATGAGTACGAATGATTTCTTTTTTATTTTCAGGAATGAAAAAG-------AAAAAAAAAAAGACTTAAACCACAGTCTAATTGATTTGATG-------ATTTTATGCATCTTTTTATGATTTACTAGAATTCA------ATACATATA-------TAAAACTTCGAATCAAATTA-TTTTTTTCTCGAGCCGTACGAAGAGAAAACTTCCTATACGTTTCTAGGAGGGGTATTGTTCATTTACATCTATCTCAAT?TATGGATAGGAATTCCATAAACTATTAGAATCTTAGTTAGTAACTATTACTTCTTATCTATTCATAATCGATAAGGATCTAGAAAAGAATAAAATAGAATTTCA------------------AATAAATTATTGAATATTATAGAGCACAACGATTAATATAGCGATATAGAATTTCGATTTTTTTATCACTCA---------------ATTAAATTCGAA----------------TTATCATCTACTAT-----------------------------------------------------TAG----TATAGTAAATAGTTTTAG----------ATAGTTAAATTTTTCATTTTTGAAT---TCAAATGACATTTGGAA---------------------TTTTTTTTTATACTTCTATATATATTTATAT---TATATATTT---------ATATTATTTGATTCTATATCATAATCATATATTTCTAATTAGGA----ATGATTAGTTCTAACTAATGAGACATTCTCCGC--------------TTTCATTCATAAAGATG----------------------------TAATGTAAAGTAAATAAACC------------------GTAAAGGCGAAAATTAAGACGAC-AAAAAAAGAATCGACCGTTCAACTATTCAAAATTGCATTGGAAAGCTGACAGGGAGA----TATATATATCTAAGATATATATTCATCTATATTGAATTGGGGATACAGAAATGATAAAATCATATTGGATTGGACCAAAT-----GGGGGTCTCCTAT-----AGAAGATAGATAAGAAATC----AAAAAAAAGAAAACACTTT-TTCAAGATAGGAATCAGTATCTAATGCATTCAACGATTTCAGT------AT----AAAGGAAAGAAAAAAAGCAACGACATCACNNNNNNNNNNNNNNNNNNNN----NNNNNNNNNN-NNNNNNNNNNNNNNNNNNNNNNNNNNNNNNNNNNN-NNNNNNNNNNNNNNNTGGTATGGAAACTCACTAAGTGATAACTTTCAAATTCAGAGAAACCCTGGAATTAATAAA-AAGGGGCAATCCTGAGCCAAATCCCGTTTTCCGAAACCAAA--GGTTC----------AGAAAGTGAAAAGGGGATAGGTGCAGAGACTCAACGGAAGCTGTTCTAACAAATGGAGTTGGCTGCATTAGTAGAGAAATCTTTCCATCTAAAATTCCGAAAGGGTAAAGTGAAGGATAAACG-----------TATATATACGTATTGAATACTATGT----CAAATGATTAATGACGACTCGACTGAATCTGTA-TTTTTTATATG-AAAACGGAAGAATTGGTGTGAATAGATTCCACATTGAAGAAAGAATCGAATATTCATTGATCAAATGATTCACTCCATAGTCTGATAGATCTTTTCAAGAATTGATTAATCGGGCGAGAATAAAGATAGAGTCCTGTTCTACATGTCAATGTC-GGCAACAATGAAATTTATAGTAAGAGGAAAATCCGTCGACTTT-AAAAATCGTGAGGGTTCAAGTCCCTCTATCCCCAAAAAA-CATATTTGATCCCCCAACTATTTATCCTATCCC-CCTTTCGTTAGCGGTTCAAAATACCTTATTCAGTTACTCTATTCTCTTAGAAATCGATCTGGACGGAAAAGCCCTTTTCTTATCACA----AATCTTGTGTTATTTATGATAT-ACATAAAAAAAAATGAACATCTTTGAGCAAGAAATACCCATTTGAATGGTTTACAATCGATATAACTACTCATACTGAAACTTACAAAGTACTCTTTTTTAAGA-------TCCAAGAAA-TTCTAGTACCTAGATAAAACTTT-GTAATCCCCTTTCCTTC-----TTTTAATTGACATAACTCCCATTTTTCTC-----ATAAAATGAAGATGCTACATTGGGACTGGTCGGGATAG
Tarenna_flava_KM592257_KM592163                     TATCCA-----CCATTTTCTATTTCTATAGGAATGAAAGTGCTCTTGGCTCGACATCATTTGGTAATAT---AAATAG--------TCCAGGATAGAGCTCGAGTAGAAAGTGTTAATTGATTTCTCGGAGCAAAAATCTAGGGTTAAT-GCAAATCAATAAATTGGAACAACTTCGTGAGAATATAACTTCGATAT---------------------------------AAAAATCGAAAGGATCCCATTCGAGGAAGTTTCCCATT-CAAAAGGAAAATTTGTTGGGATTAATCAAACTTTTTCGACCCAAA----GTGTATCACGCGGGAATCAAATGTC-----------------CACAAGATTCTTTGATAGAAGGAAATTCCAAAAAGGGGTATGTTGCTGCCATTTTGAAAGGATTAAGAAGGACCGAAGGAATGTCTAAACCCAATGATTGA-----TAAAGGATCTCAGAACAAGGAAACACCATTTAAATTGTCTC--------AATAAATGAGCCCGACTTAGTATCTT---------------AAGATAAGAAAT-AAA---------------AATTTTAAAGGAGACAAATAAGGGGGTAAAGACCACTCAATAAATGAAATTGCCTAACAATTTTCTTTTGAGCTATTTAAAAGTTATCTAACTTGAGTTATGAGTACGAATGATTTCTTTTTTATTTTCAGGAATGAAAAAG-------AAAAAAAAAAAGACTTAAACCACAGTCTAATTGATTTGATG-------ATTTTATGCACCTTTTTATGATTTACTAGAATTCA------ATACATATA-------TAAAACTTCGAATCAAATTA-TTTTTTTCTCGAGCCGTACGAAGAGAAAACTTCCTATACGTTTCTAGGAGGGGTATTGTTCATTTACATCTATCTCAAT?TATGGATAGGAATTCCATAAACTATTAGAATCTTAGTTAGTAACTATTACTTCTTATCTATTCATAATCGATAAGGATCTAGAAAAGAATAAAATAGAATTTCA------------------AATAAATTATTGAATATTATAGAGCACAACGATTAATATAGCGATATAGAATTTCGATTTTTTTATCACTCG---------------ATTAAATTCGAA----------------TTATCATCTACTAT-------TAGTATAGTAAATAGTTTT---------AGATA--------ATTAATGG----TATAGTAAATAGTTTTAG----------ATAATTAAATTTTTCATTTTTGAAT---TCAAATGACATTTGGAA---------------------TTTTTTTTTAAACTTCTATATATATTTATAT---TATATATTT---------ATATTATTTGATTCTATATCATAATCATATATTTCTAATTAGGA----ATGATTAGTTCTAACTAATGAGACATTCTCCGC--------------TTTCATTCATAAAGATGTAATGTAAAGTA----AATAAAAAGATGTAATGTAAAGTAAATAAACC------------------GTAAAGGCGAAAATTAAGACGAC-AAAAAAAGAATCGACCGTTCAACTATTCAAAATTGCATTGTAAAGCTGACAGGGAGA----TATATATATCTAAGATATATATTCATCTATATTGAATTGGGGATACAGAAATGATAAAATCATATTGGATTGGACCAAAT-----GGGG--------------AGAAGATAGATAAGAAATC----AAAAAAAAGAAAACACTTT-TTCAAGATAGGAATCAGTATCTAATGCATTCAACGATTTCAGT------AT----AAAGGAAAGAAAAAAAGCAACGACATCACAATGAAATTTTAATCTCAAA----CCAAAAGGAA-GGGGATATGGCGAAATCGGTAGACGCTACGGACTT-AATTGAATTGAGCCTTGGTATGGAAACTCACTAAGTGATAACTTTCAAATTCAGAGAAACCCTGGAATTAATAAA-AAGGGGCAATCCTGAGCCAAATCCCGTTTTCCGAAACCAAA--GGTTC----------AGAAAGTGAAAAGGGGATAGGTGCAGAGACTCAACGGAAGCTGTTCTAACAAATGGAGTTGGCTGCATTAGTAGAGAAATCTTTCCATCTAAAATTCCGAAAGGGTAAAGTGAAGGATAAACG-----------TATATATACGTATTGAATACTATGT----CAAATGATTAATGACGACTCGACTGAATCCGTA-TTTTTTATATG-AAAACGGAAGAATTGGTGTGAATAGATTCCACATTGAAGAAAGAATCGAATATTCATTGATCAAATGATTCATTCCATAGTCTGATAGATCTTTTCAAGAATTGATTAATCGGACGAGAATAAAGATAGAGTCCTGTTCTACATGTCAATGTC-AGCAACAATGAAATTTATAGTAAGAGGAAAATCCGTCGACTTT-AAAAATCGTGAGGGTTCAAGTCCCTCTATCCCCAAAAAA-CATATTTGATCCCCCAACTATTTATCCTATCCC-CCTTTCGTTAGCGGTTCAAAATACCTTATTCAGTTACTCTATTCTCTTAGAAATCGATCTGGACGGAAAAGCCCTTTTCTTATCACA----AATCTTGTGTTATTTATGATAT-ACAT----AAAAATGAACATCTTTGAGCAAGAAATACCCATTTGAATGGTTTACAATCGATATAACTACTCATACTGAAACTTACAAAGTACTCTTTTTTAAGA-------TCCAAGAAA-TTCTAGTACCTAGATAAAACTTT-GTAATCCCCTTTCCTTC-----TTTTAATTGACATAACTCCCATTTTTCTC-----ATAAAATGAGGATGCTACATTGGGACTGGTCGGGATAG
Tarenna_fuscoflava_KM592258_KM592164                TATCCA-----CCATTTTCTATTTCTATAGGAATGAAAGTGCTCTTGGCTCGACATCATTTGGTAATAT---AAATAG--------TCCAGTATAGAGCTCGAGTAGAAAGTGTTAATTGATTTCTCGGAGCAAAAATCTAGGGTTAAT-GCAAATCAATAAATTGGAACAACTTCGTGAGAATATAACTTCGATAT---------------------------------AAAAATCGAAAGGATCCCATTCGAGGAAGTTTCCCATT-CAAAAGGAAAATTTGTTGGGATTAATCAAACTTTTTCGACCCAAA----GTGTATCACGCGGGAATCAAATGTC-----------------CACAAGATTCTTTGATAGAAGGAAATTCCAAAAAGGGGTATGTTGCTGCCATTTTGAAAGGATTAAGAAGGACCGAAGGAATGTCTAAACCCAATGATTGA----TTAAAGGATCTCAGAACAAGGAAACACCATTTAAATTGTCTC--------AATAAATGAGCCCGACTTAGTATCTT---------------AAGATAAGAAATAAAA---------------AATTTTAAGGGAGACAAATAAGGGGGTAAAGACCACTCAATAAATGAAATTTCCTAACAATTTTCTTTTGAGCTATTTAAAAGTTATCTAACTTGAGTTATGAGTACGAATGATTTCTTTTTTTTTTTCAGGAATGA-------------AAAAAAAAAAGACTTAAACCACAGTCTAATTTATTTGATG-------ATTTTATGCACCTTTTTATGATTTACTAGAATTCA------ATACATATA-------TAAAACTTCGAATCAAATTA-TTTTTTTCTCGAGCCGTACGAAGAGAAAACTTCCTATACGTTTCTAGGAGGGGTATTGTTCATCTACATCTATCTCAAT?TATGGATAGGAATTCCATAAACTATTAGAATCTTAGTTAGTAACTATTACTTCTTATCTATTCATAATCGATAAGGATCTAGAAAAGAATAAAATAGAATTTCA------------------AATAAATTATTGAATATTATAGAGCACAACGATTAATATATCGATATAGAATTTCGA-TTTTTTATCACTCG---------------ATTAAATTCGAA----------------TTATCATATACTAA-----------------------------------------------------TAG----TATAGTAAATAGTTTTAG----------ATAGTTAAATTTTTAATTTTTGAAT---TCAAATGACATTTGGAA--------------------TTTTTTTTTTATACTTCTAT----------------ATATATTT---------ATATTATATGATTCTATATCATAATCATATATTTCTAATTAGGA----ATGATTAGTTCTAACTAATGAGACATTCTCCGC--------------TTTCATTCATAAAGATG----------------------------TAATGTAAAGTAAATAAACC------------------GTAAAGGCGAAAATTAAGACGAC-AAAAAAAGAATCGACCGTTCAACTATTCAAAATTGCATTGGAAAGCTGACAGGGAGAT--ATATATATATCTAAGATCTATATTCATCTATATTGAATTGGGGATACAGAAATGATAAAATCATATTGGATTGGACCAAAT-----GGGGGTCTCCTAT-----AGAAGATAGATAAGAAATC----AAAAAAAAGAAAACACTTT-TTCAAGATAGGAATCAGTATCTAATGCATTCAACGATTTCAGT------AT----AAAGGAAAGAAAAAAAGCAACGACATCACAATAAAATTTTAATCTCAAA----CCAAAAGGAA-GGGGATATGGCGAAATCGGTAGACGCTACGGACTT-AATTGAATTGAGCCTTGGTATGGAAACCCACTAAGTGATAACTTTCAAATTCAGAGAAACCCTGGAATTAATAAA-AAGGGGCAATCCTGAGCCAAATCCCGTTTTCCGAAACCAAA--GGTTC----------AGAAAGTGAAAAGGGGATAGGTGCAGAGACTCAACGGAAGCTGTTCTAACAAATGGAGTTGGCTGCGTTAGTAGAGAAATCTTTCCATCTAAAATTCCGAAAGGGTAAAGTGAAGGATAAACG-----------TATATATACGTATTGAATACTATAT----CAAATGATTAATGACGACTCGACTGAATCTGTA-TTTTTTATATG-AAAACGGAAGAATTGGTGTGAATAGATTACACATTGAAGAAAGAATCGAATATTCATTGATCAAATGATTCACTCCATAGTCTGATAGATCTTTTCAAGAATTGATTAATCGGACGAGAATAAAGATAGAGTCCTGTTCTACATGTCAATGTC-GGCAACAATGAAATTTATAGTAAGAGGAAAATCCGTCGACTTT-AAAAATCGTGAGGGTTCAAGTCCCTCTATCCCCAAAAAA-CATATTTGATCCCCCAACTATTTATCCTATCCC-CCTTTCGTTAGCGGTTCAAAATACCTTATTCATTTATTCTATTCTCTTAGAAATCGATCTGGACGGAAAAGCCCTTTTCTTATCACA----AATCTTGTGTTATTTATGATAT-ACAT----AAAAATGAACATCTTTGAGCAAGAAATACCCATTTGAATGGTTTACAATCGATATAACTACTCATACTGAAACTTACAAAGTACTCTTTTTTAAGA-------TCCAAGAAA-TTCTAGTACCTAGATAAAACTTT-GTAATCCCCTTTCCTTC-----TTTTAATTGACATAACTCCCATTTTTCTC-----ATAAAATGAGGATGCTACATTGGGACTGGTCGGGATAG
Tarenna_gracilipes_KM592259_KM592165                TATCCA-----CCATTTTCTATTTCTATAGGAATGAAAGTGCTCTTGGCTCGACATCATTTGGTAATAT---AAATAGTCCAGGATTCCAGGATAGAGCTCGAGTAGAAAGTGTTAATTGATTTCTCGGAGCAAAAATCTAGGGTTAAT-GCAAATCAATAAATTGGAACAACTTCGTGAGAATATAACTTCGATAT---------------------------------AAAAATCGAAAGGATCCCATTCGAGGAAGTTTCCCATT-CAAAAGGAAAATTTGTTGGGATTAATCAAACTTTTTCGACCCAAA----GTGTTTCACGCGGGAATCAAATGTC-----------------CCCAAGATTCTTTGATAGAAGGAAATTCCAAAAAGGGGTATGTTGCTGCCATTTTGAAAGGATTAAGAAGGACCGAAGGAATGTCTAAACCCAATGATTGA-----TAAAAGATCTCAGAACAAGGAAACACCATTTAAATTGTCTC--------AATAAATGAGCCCGACTTAGTATCTT---------------AAGATAAGAAAT-AAA---------------AATTTTAAAGGAGACAAATAAGGGGGTAAAGACCACTCAATAAATGAAATTGCCTAACAATTTTCTTTTGAGCTATTTAAAAGTTATTTAACTTGAGTTATGAGTACGAATGATTTCTTTTTTTTTTTCAGGAATGAAAAAG-A----AAAAAAAAAAAAGACTTAAACCACAGTCTAATTGATTTGATG-------ATTTTATGCACCTTTTTATGATTTACTAGAATTCA------ATACATATA-------TAAAACTTCGAATCAAATTA-TTTTTTTCTCGAGCCGTACGAAGAGAAAACTTCCTATACGTTTCTAGGAGGGGTATTGTTCATTTACATCTATCTCAAT?TATGGATAGGAATTCCATAAACTATTAGAATCTTAGTTAGTAACTATTACTTATTATCTATTCATAATCGATAAGGATCTAGAAAAGAATAAAATAGAATTTCA------------------AATAAATTATTGAATATTATAGAGCACAACGATTAATATAGCGATATAGAATTTCGATTTTTTTATCACTCG---------------ATTAAATTCGAA----------------TTATCGTCTACTAT----------------------------------------------------ATAG----TATAGTAAATAGTTTTAG----------ATAGTTAAATTTTGAATTTTTGAAT---TCAAATGACATTTGGAA----------------------TTTTTTTTATACTTCTATATATATTTATAT---TATATATTT---------ATATTATTTGATTCTATATCATAATCATATATTTCTAATTAGGA----ATGATTAGTTCTAACTAATGAGACATTCTCCGC--------------TTTCATTCATAAAGATG----------------------------TAATGTAAAGTAAATAAACC------------------GTAAAGGCGAAAATTAAGACGAC-AAAAAAAGAATCGACCGTTCAACTATTCAAAATTGCATTGGAAAGCTGACAGGGAGATATATATATATATCTAAGATATATATTCATCTATATTGAATTGGGGATACGGAAATGATAAAATCATATTGGATTGGACCAAAT-----GGGGGTCTCCTAT-----AGAAGATAGATAAGAAATA----AAAAAAAAGAAAACACTTT-TTCAAGATAGGAATCAGTATCTAATGCATTCAACGATTTCAGT------AT----AAAGGAAAGAAAAAAAGCAACGACATCACAATGAAATTTTAATCTCAAA----CCAAAAGTAA-GGGGATATGGCGAAATCGGTAGACGCTACGGACTT-AATTGAATTGAGCCTTGGTATGGAAACTCACTAAGTGATAACTTTCAAATTCAGAGAAACCCTGGAATTAATAAA-AAGGGGCAATCCTGAGCCAAATCCCGTTTTCCGAAAACAAA--GGTTC----------AGAAAGTGAAAAGGGGATAGGTGCAGAGACTCAACGGAAGCTGTTCTAACAAATGGAGTTGGCTGCATTAGTATAGAAATCTTTCCATCTAAAATTACGAAAGGGTAAAGTGAAGGATAAACG-----------TATATATACGTATTGAATACTATGT----CAAATGATTAATGACGACTCGACTGAATCTGTA-TTTTTTATATG-AAAACGGAAGAATTGGTGTGAATAGATTCCACATTGAAGAACGAATCGAATATTCATTGATCAAATGATTCACTCCATAGTCTGATAGATCTTTTCAAGAATTTATTAATCGGACGAGAATAAAGATAGAGTCCTGTTCTACATGTCAATGTC-GGCAACAATGAAATTTATAGTAAGAGGAAAATCCGTCGACTTT-AAAAATCGTGAGGGTTCAAGTCCCTCTATCCCCAAAAAA-CATATTTGATCCCCCAACTATTTATCCTACCCC-CTTTTCGTTAGCGGTTCAAAATACCTTATTCGGTTACTCTATTCTCTTAGAAATCGATCTGGACGTAAAAGACCTTTTCTTATCACA----AATCTTGTGTTATTTATGATAT-ACAT----AAAAATAAACATCTTTGAGCAAGAAATACCCATTTGAATGGTTTACAATCGATATAACTACTCATACTGAAACTTACAAAGTACTCTTTTTTAAGA-------TCCAAGAAA-TTCTAGTACCTAGATAAAACTTT-GTAATCCCCTTTCCTTC-----TTTTAATTGACATAACTCCCATTTTTCTC-----ATAAAATGAGGATGCTACATTGGGACTGGTCGGGATAG
Tarenna_grevei_KM592274_KM592180                    TATCCA-----CCATTTTCTATTTCTATAGGAATGAAAGTGCTCTTGGCTCGACATCATTTGGTAATAT---AAATAG--------TCCAGGATAGAGCTCGAGTAGAAAGTGTTAATTGATTTCTCGGAGCAAAAATCTAGGGTTAAT-GCAAATCAATAAATTGGAACAACTTCGTGAGAATATAACTTCGATAT---------------------------------AAAAATTGAAAGGATCCCATTCGAGGAAGTTTCCCATT-CAAAAGGAAAATTTGTTGGGATTAATCAAACTTTTTCGACCCAAA----GTGTATCACGCGGGAATCAAATGTC-----------------CACAAGATTCTTTGATAGAAGGAAATTCCAAAAAAGGGTATGTTGCTGCCATTTTGAAAGGATTAAGAAGGACCGAAGGAATGTCTAAACCCAATGATTGA-----TAAAGGATCTCAGAACAAGGAAACACCATTTAAATTGTCTC--------AATAAATGAGCCCGACTTAGTATCTT---------------AAGATAAGAAAT-AAA---------------AATTTTAAAGGAGACAAATAAGGGGGTAAAGACCACTCAATAAATGAAATTGCCTAACAATTTTCTTTTGAGCTATTTAAAAGTTATCTAACTTGAGTTATGAGTACGAATGATTTCTTTTTTATTTTCAGGAATGAAAAAG---------AAAAAAAAAGACTTAAACCATAGTCTAATTGATTTGATGATTTT--ATTTTATGCACCTTTTTATGATTTACTAGAATTCA------ATACATATA-------TAAAACTTCGAATCAAATTA-TTTTTTTCTCGAGCCGTACGAAGAGAAAACTTCCTATACGTTTCTAGGAGGGGTATTGTTCATCTACATCTATCTCAAT?TATGGATAGGAATTCCATAAACTATTAGAATCTTAGTTAGTAACTATTACTTCTTATCTATTCATAATCGATAAGGATCTAGAAAAGAATAAAATAGAATTTCA------------------AATAAATTATTGAATATTATAGAGCACAACGATTAATATAGCGATATAGAATTTCAATTTTTTTATCACTCG---------------ATTAAATTCGAA----------------TTATCATCTACTAT-----------------------------------------------------AAG----TATAGTAAATAGTTTTAG----------ATAGTTAAATTTTTCATTTTTGAAT---TCAAATGACATTTGGAA---------------------TTTTTTTTTATACTTCTATA---------------ATATATTT---------ATATTATTTGATTCTATATCATAATCATATATTTCTAATTAGGA----ATGATTAGTTCTAACTAATGAGACATTCTCCGC--------------TTTCATTCATAAAGATG----------------------------TAATGTAAAGTAAATAAACCGT-------------AAAGTAAAGGCGAAAATTAAGACGAC-AAAAAAAGAATCGACCGTTCAACTATTCAAAATTGCATTGGAAAGCTGACAGGGAGA----TATATATATCTAAGATATATATTCATCTATATTGAATTGGGGATACAGAAATGATAAAATCATATTGGATTGGACTAAAT-----GGGGGTCTCCTAT-----AGAAGATAGATAAGAAATC----AAAAAAAAGAAAACACTTT-TTCAAGATAGGAATCAGTATCTAATGCATTCAACGATTTCAGT------AT----AAAGGAAAGAAAAAAAGCAACGACATCACAATGAAATTTTAATCTCAAA----CCAAAAGGAA-GGGGATATGGCGAAATCGGTAGACGCTACGGACTT-AATTGAATTGAGCCTTGGTATGGAAACTCACTAAGTGATAACTTTCAAATTCAGAGAAACCCTGGAATTAATAAA-AAGGGGCAATCCTGAGCCAAATCCCGTTTTCCGAAACCAAA--GGTTC----------AGAAAGTGAAAAGGGGATAGGTGCAGAGACTCAACGGAAGCTGTTCTAACAAATGGAGTTGGCTGCATTAGTAGAGAAATCTTTCCCTCTAAAATTCCGAAAGGGTAAAGTGAAGGATAAACG-----------TATATATACGTATTGAATACTATGT----CAAATGATTAATGACGACTCGACTGAATCTGTA-TTTTTTATATG-AAAACGGAAGAATTGGTGTGAATAGATTCCACATTGAAGAAAGAATCGAATATTCATTGATCAAATGATTCACTCCATAGTCTGATAGATCTTCTCAAGAATTGATTAATCGGACGAGAATAAAGATAGAGTCCTGTTCTACATGTCAATGTC-GGCAACAATGAAATTTATAGTAAGAGGAAAATCCGTCGACTTT-AAAAATCGTGAGGGTTCAAGTCCCTCTATCCCCAAAAAA-CATATTTGATCCCCCAACTATTTATCCTATCCC-CCTTTCGTTAGCGGTTCAAAATACCTTATTCAGTTACTCTATTCTCTTAGAAATAGATCTGGGCGGAAAAGCCCTTTTCTTATCACA----AATCTTGTGTTATTTATGATAT-ACAT----AAAAATGAACATCTTTGAGCAAGAAATACCCATTTGAATGGTTTACAATCGATATAACTACTCATACTGAAACTTACAAAGTACTCTTTTTTAAGA-------TCCAAGAAA-TTCTAGTACCTAGATAAAACTTT-GTAATCCCCTTTCCTTC-----TTTTAATTGACATAACTCCCATTTTTCTC-----ATAAAATGAGGATGCTACATTGGGACTGGTCGGGATAG
Tarenna_jolinonii_KM592260_KM592166                 TATCCA-----CCATTTTCTATTTCTATAGGAATGAAAGTGCTCTTGGCTCGACATCATTTGGTAATAT---AAAGAA--------TCCAGGATAGAGCTCGAGTAGAAAGTGTTAATTGATTTCTCGGAGCAAAAATCTAGGGTTAAT-GCAAATCAATAAATTGGAACAACTTCGTGAGAATATAACTTCGATAT---------------------------------AAAAATCGAAAGGATCCCATTCGAGGAAGTTTCCCATT-CAAAAGGAAAATTTGTTGGGATTAATCAAACTTTTTCGACCCAAA----GTGTATCACGCGGGAATCAAATGTC-----------------CACAAGATTCTTTGATAGAAGGAAATTCCAAAAAGGGGTATGTTGCTGCCATTTTGAAAGGATTAAGAAGGACCGAAGGAATGTCTAAACCCAATGATTGA-----TAAAGGATCTCAGAACAAGGAAACACCATTTAAATTGTCTC--------AATAAATGAGCCCGACTTAGTATCTT---------------AAGATAAGAAAT-TAA---------------AATTTTAAGGGAGACAAATAAGGGGGTAAAGACCACTCAATAAATGAAATTTCCTAACAATTTTCTTTTGAGCTATTTAAAAGTTATCTAACTTGAGTTATGAGTACGAATGATTTCTTTTTTATTTTCAGGAATGAAAAAG-------AAAAAAAAAAAGACTTAAACCACAGTCTAATTGATTTGATG-------ATTTTATGCACCTTTTTATGATTTACTAGAATTCA------ATACATATA-------TAAAACTTCGAATCAAATTATTTTTTTTCTCGAGACGTACGAAGAGAAAACTTCCTATACGTTTCTAGGAGGGGTATTGTTCATCTACATCTATCTCAAT?TATGGATAGGAATTCCATAAACTATTAGAATCTTAGTTAGTAACTATTACTTCTTATCTATTCATAATCGATAAGGATCTAGAAAAGAATAAAATAGAATTTCA------------------AATAAATTATTGAATATTATAGAGCACAACGATTAATATAGCGATATAGAATTTCGATTTTTTTATCACTCG---------------ATTAAATTCGAA----------------TTATCATCTACTAT-----------------------------------------------------TAG----TATAGTAAATAGTTTTAG----------ATAGTTAAATTTTTCATTTTTGAAT---TCAAATGACATTTGGAA---------------------TTTTTTTTTATACTTCTAT----------------ATATATTT---------ATATTATTTGATTCTATATCATAATCATATATTTCTAATTAGGA----ATGATTAGTTCTAACTAATGAGACATTCTCCGC--------------TTTCATTCATAAAGATGTAATG---------------------TATAATGTAAAGTAAATAAACC------------------GTAAAGGCGAAAATTAAGACGAC-AAAAAAAGAATCGACCGTTCAACTATTCAAAATTGCATTGGAAAGCTGACAGGGATA----TATATATATCTAAGATATATATTCATCTATATTGAATTGGGGATACAGAAATGATAAAATCATATTGTATTGGACCAAAT-----GGGGGTCTCCTAT-----AGAAGATAGATAAGAAATC----AAAAAAAAGAAAACACTTT-TTCAAGATAGGAATCAGTATCTAATGCATTCAACGATTTCAGT------AT----AAAGGAAAGAAAAAAAGCAACGACATCACAATGAAATTTGAATCTCAAA-----CAAAAGGAA-GGGGATATGGCGAAATCGGTAGACGCTACGGACTT-AATTGAATTGAGCCTTGGTATGGAAACCCACTAAGTGATAACTTTCAAATTCAGAGAAACCCTGGAATTAATAAA-AAGGGGCAATCCTGAGCCAAATCCCGTTTTCCGAAACCAAA--GGTTC----------AGAAAGTGAAAAGGGGATAGGTGCAGAGACTCAACGGAAGCTGTTCTAACAAATGGAGTTGGCTGCGTTAGTAGAGAAATCTTTCCATCTAAAATTCCGAAAGGGTAAAGTGAAGGATAAACG-----------TATATATACGTATTGAATACTATAT----CAAATGATTAATGACGACTCGACTGAATCTGTA-TTTTTTATATG-AAAACGGAAGAATTGGTGTGAATAGATTCCACATTGAAGAAAGAATCGAATATTCATTGATCAAATGATTCACTCCATAGTCTGATAGATCTTTTCAAGAATTGATTAATCGGACGAGAATAAAGATAGAGTCCTGTTCTACATGTCAATGTC-GGCAACAATGAAATTTATAGTAAGAGGAAAATCCGTCGACTTT-AAAAATCGTGAGGGTTCAAGTCCCTCTATCCCCAAAAAA-CATATTTGATCCCCCAACTATTTATCCTATCCC-CCTTTCGTTAGCGGTTCAAAATACCTTATTCATTTACTCTATTCTCTTAGAAATCGATCTGGACGGAAAAGCCCTTTTCTTATCACA----AATCTTGTGTTATTTATGATAT-ACAT----AAAAATGAACATCTTTGAGCAAGAAATACCCATTTGAATGGTTTACAATCGATATAACTACTCATACTGAAACTTACAAAGTACTCTTTTTTAAGA-------TCCAAGAAA-TTCTAGTACCTAGATAAAACTTTGGTAATCCCCTTTCCTTC-----TTTTAATTGACATAACTCCCATTTTTCTC-----ATAAAATGAGGATGCTACATTGGGACTGGTCGGGATAG
Tarenna_lasiorhachis_KM592261_KM592167              TATCCA-----CCATTTTCTATTTCTATAGGAATGAAAGTGCTCTTGGCTCGACATCATTTGGTAATAT---AAATAG--------TCCAGTATAGAGCTCGAGTAGAAAGTGTTAATTGATTTCTCGGAGCAAAAATCTAGGGTTAAT-GCAAATCAATAAATTGGAACAACTTCGTGAGAATATAACTTCGATAT---------------------------------AAAAATCGAAAGGATCCCATTCGAGGAAGTTTCCCATT-CAAAAGGAAAATTTGTTGGGATTAATCAAACTTTTTCGACCCAAA----GTGTATCACGCGGGAATCAAATGTC-----------------CACAAGATTCTTTGATAGAAGGAAATTCCAAAAAGGGGTATGTTGCTGCCATTTTGAAAGGATTAAGAAGGACCGAAGGAATGTCTAAACCCAATGATTGA-----TAAAGGATCTCAGAACAAGGAAACACCATTTAAATTGTCTC--------AATAAATGAGCCCGACTTAGTATCTT---------------AAGATAAGAAAT-AAA---------------AATTTTAAGGGAGACAAATAAGGGGGTAAAGACCACTCAATAAATGAAATTTCCTAACAATTTTCTTTTGAGCTATTTAAAAGTTATCTAACTTGAGTTATGAGTACGAATGATTTCTTTTTTATTTTCAGGAATGA-------------AAATAAAAAAGACTTAAACCACAGTCTAATTTATTTGATG-------ATTTTATGCACCTTTTTATGATTTACTAGAATTCA------ATACATATA-------TAAAACTTCGAATCAAATTA-TTTTTTTCTCGAGCCGTACGAAGAGAAAACTTCCTATACGTTTCTAGGAGGGGTATTGTTCATCTACATCTATCTCAAT?TATGGATAGGAATTCCATAAACTATTAGAATCTTAGTTAGTAACTATTACTTCTTATCTATTCATAATCGATAAGGATCTAGAAAAGAATAAAATAGAATTTCA------------------AATAAATTATTGAATATTATAGAGCACAACGATTAATATAGCGATATAGAATTTCGATTTTTTTATCACTCG---------------ATTAAATTCGA-----------------------ATTATCAT-------------------CTACT---------------------------AATAG----TATAGTAAATAGTTTTAG----------ATAGTTAAATTTTTCATTTTTGAAT---TCAAATGACATTTGGAA---------------------TTTTTTTTTATACTTCTAT----------------ATATATTT---------ATATTATATGATTCTATATCATAATCATATATTTCTAATTAGGA----ATGATTAGTTCTAACTAATGAGACATTCTCCGC--------------TTTCATTCATAAAGATG----------------------------TAATGTAAAGTAAATAAACC------------------GTAAAGGCGAAAATTAAGACGAC-AAAAAAAGAATCGACCGTTCAACTATTCAAAATTGCATTGGAAAGCTGACAGGGAGA----TATATATATCTAAGATATATATTCATCTATATTGAATTGGGGATACAGAAATGATAAAATCATATTGGATTGGACCAAAT-----GGGGGTCTCCTAT-----AGAAGATAGATAAGAAATC---AAAAAAAAAGAAAACACTTT-TTCAAGATAGGAATCAGTATCTAATGCATTCAACGATTTCAGT------AT----AAAGGAAAGAAAAAAAGCAACGACATCACAATAAAATTTGAATCTCAAA----CCAAAAGGAA-GGGGATATGGCGAAATCGGTAGACGCTACGGACTT-AATTGAATTGAGCCTTGGTATGGAAACCCACTAAGTGATAACTTTCAAATTCAGAGAAACCCTGGAATTAATAAA-AAGGGGCAATCCTGAGCCAAATCCCGTTTTCCGAAACCAAA--GGTTC----------AGAAAGTGAAAAGGGGATAGGTGCAGAGACTCAACGGAAGCTGTTCTAACAAATGGAGTTGGCTGCATTAGTAGAGAAATCTTTCCATCTAAAATTCCGAAAGGGTAAAGTGAAGGATAAACG-----------TATATATACGTATTGAATACTATAT----CAAATGATTAATGACGACTCGACTGAATCTGTA-TTTTTTATATG-AAAACGGAAGAATTGCTGTGAATAGATTACACATTGAAGAAAGAATCGAATATTCATTGATCAAATGATTCACTCCATAGTCTGATAGATCTTTTCAAGAATTGATTAATCGGACGAGAATAAAGATAGAGTCCTGTTCTACATGTCAATGTC-GGCAACAATGAAATTTATAGTAAGAGGAAAATCCGTCGACTTT-AAAAATCGTGAGGGTTCAAGTCCCTCTATCCCCAAAAAA-CATATTTGATCCCCCAACTATTTATCCTATCCC-CCTTTCGTTAGCGGTTCAAAATACCTTATTCATTTACTCTATTCTCTTAGAAATCGATCTGGACGGAAAAGCCCTTTTCTTATCACA----AATCTTGTGTTATTTATGATAT-ACAT----AAAAATGAACATCTTTGAGCAAGAAATACCCATTTGAATGGTTTACAATCGATATAACTACTCATACTGAAACTTACAAAGTACTCTTTTTTAAGA-------TCCAAGAAA-TTCTAGTACCTAGATAAAACTTT-GTAATCCCCTTTCCTTC-----TTTTAATTGACATAACTCCCATTTTTCTC-----ATAAAATGAGGATGCTACATTGGGACTGGTCGGGATAG
Tarenna_leioloba_KM592262_KM592168                  TATCCA-----CCATTTTCTATTTCTATAGGAATGAAAGTGCTCTTGGCTCGACATCATTTGGTAATAT---AAATAG--------TCCAGGATAGAGCTCGAGTAGAAAGTGTTAATTGATTTCTCGGAGCAAAAATCTAGGGTTAAT-GCAAATCAATAAATTGGAACAACTTCGTGAGAATATAACTTCGATAT---------------------------------AAAAATCGAAAGGATCCCATTCGAGGAAGTTTCCCATT-CAAAAGGAAAATTTGTTGGGATTAATCAAACTTTTTCGACCCAAA----GTGTATCACGCGGGAATCAAATGTC-----------------CACAAGATTCTTTGATAGAAGGAAATTCCAAAAAGGGGTATGTTGCTGCCATTTTGAAAGGATTAAGAAGGACCGAAGGAATGTCTAAACCCAATGATTGA-----TAAAGGATCTCAGAACAAGGAAACACCATTTAAATTGTCTC--------AATAAATGAGCCCGACTTAGTATCTT---------------AAGATAAGAAAT-AAA---------------AATTTTAAAGGAGACAAATAAGGGGGTAAAGACCACTCAATAAATGAAATTGCCTAACAATTTTCTTTTGAGCTATTTAAAAGTTATCTAACTTGAGTTATGAGTACGAATGATTTCTTTTTTATTTTCAGGAATGAAAAAG----------AAAAAAAAGACTTAAACCACAGTCTAATTGATTTGATG-------ATTTTATGCACCTTTTTATGATTTACTAGAATTCA------ATACATATA-------GAAAACTTCGAATCAAATTA-TTTTTTTCTCGAGCCGTACGAAGAGAAAACTTCCTATACGTTTCTAGGAGGGGTATTGTTCATTTACATCTATCTCAAT?TATGGATAGGAATTCCATAAACTATTAGAATCTTAGTTAGTAACTATTACTTCTTATCGATTCATAATCGATAAGGATCTAGAAAAGAATAAAATAGAATTTCA------------------AATAAATTATTGAATATTATAGAGCACAACGATTAATATAGCGATATAGAATTTCGATTTTTTTATCACTCG---------------ATTAAATTCGAA----------------TTATCATCTACTAT-----------------------------------------------------TAG----TATAGTAAATAGTTTTAG----------ATAGTTAAATTTTTCATTTTTGAAT---TCAAATGACATTTGGAA---------------------TTTTTTTTTATACTTCTAT----------------ATATATTT---------ATATTATTTGATTCTATATCATAATCATATATTTCTAATTAGGA----ATGATTAGTTCTAACTAATGAGACATTCTCCGC--------------TTTCATTCATAAAGATG----------------------------TAATGTAAAGTAAATAAACCGTAAAGGCGAAAATTAAGACAAAGGCGAAAATTAAGACGAC-AAAAAAAGAATCGACCGTTCAACTATTAAAAATTGCATTGGAAAGCTGACAGGGAGA----TATATATATCTAAGATATATATTCATATATATTGAATTGGGGATACAGAAATGATAAAATCATATTGGATTGGACCAAAG-----GGGGGTCTCCTAT-----AGAAGATAGATAAGAAATC----AAAAATAAGAAAACACTTT-TTCAAGATAGGAATCAGTATCTAATGCATTCAACGATTTCAGT------AT----AAAGGAAAGAAAAAAAGCAACGACATCACAATGAAATTTTAATCTCAAA----CCAAAAGGAA-GGGGATATGGCGAAATCGGTAGACGCTACGGACTT-AATTGAATTGAGCCTTGGTATGGAAACTCACTAAGTGATAACTTTCAAATTCAGAGAAACCCTGGAATTAATAAA-AAGGGGCAATCCTGAGCCAAATCCCGTTTTCCGAAACCAAA--GGTTC----------AGAAAGTGAAAAGGGGATAGGTGCAGAGACTCAACGGAAGCTGTTCTAACAAATGGAGTTGGCTGCATTAGTAGAGAAATCTTTCCATCTAAAATTCCGAAAGGGTAAAGTGAAGGATAAACG-----------TATATATACGTATTGAATACTATGT----CAAATGATTAATGACGACTCGACTGAATCTGTA-TTTTTTATATG-AAAACGGAAGAATTGGTGTAAATAAATTCCACATTGAAGAAAGAATCGAATATTCATTGATCAAACGATTCACTCCATAGTCTGATAGATCTTTTCAAGAATTGATTAATCGGACGAGAATAAAGATAGAGTCCTGTTCTACATGTCAATGTC-GGCAACAATGAAATTTATAGTAAGAGGAAAATCCGTCGACTTT-AAAAATCGTGAGGGTTCAAGTCCCTCTATCCCCAAAAAA-CATATTTGATCCCCCAACTATTTATCCTATCCC-CCTTCCGTTAGCGGTTCAAAATACCTTATTCAGTTACTCTATTCTCTTAGAAATCGATCTGGACGGAAAAGCCCTTTTCTTATCACA----AATCTTGTGTTATTTATGATAT-ACAT----AAAAATGAACATCTTTGAGCAAGAAATACCCATTTGAATGGTTTACAATCGATATAACTACTCATACTGAAACTTACAAAGTACTCTTTTTTAAGA-------TCCACGAAA-TTCTAGTACCTAGATAAAACTTT-GTAATCCCCTTTCCTTC-----TTTTAATTGACATAACTCCCATTTTTCTC-----ATAAAATGAGGATGTTACATTGGGACTAGTCGGGATAG
Tarenna_microcarpa_KM592263_KM592169                TATCCA-----CCATTTTCTATTTCTATAGGAATGAAAGTGCTCTTGGCTCGACATCATTTGGTAATAT---AAATAG--------TCCAGGATAGAGCTCGAGTAGAAAGTGTTAATTGATTTCTCGGAGCAAAAATCTAGGGTTAAT-GCAAATCAATAAATTGGAACAACTTCGTGAGAATATAACTTCGATAT---------------------------------AAAAATCGAAAGGATCCCATTCGAGGAAGTTTCCCATT-CAAAAGGAAAATTTGTTGGGATTAATCAAACTTTTTCGACCCAAA----GTGTATCACGCGGGAATCAAATGTC-----------------CACAAGATTCTTTGATAGAAGGAAATTCCAAAAAGGGGTATGTTGCTGCCATTTTGAAAGGATTAAGAAGGACCGAAGGAATGTCTAAACCCAATGATTGA-----TAAAGGATCTCAGAACAAGGAAAGACCATTTAAATTGTCTC--------AATAAATGAGCCCGACTTAGTATCTT---------------AAGATAAGAAAT-AAA---------------AATTTTAAAGGAGACAAATAAGGGGGTAAAGACCACTCAATAAATGAAATTGCCTAACAATTTTCTTTTGAGCTATTTAAAAGTTATCTAACTTGAGTTATGAGTACGAATGATTTCTTTTTTATTTTCAGGAATGAAAAAG----------AAAAAAAAGACTTAAACCACAGTCTAATTGATTTGATG-------ATTTTATGCACCTTTTTATGATTTACTAGAATTCA------ATACATATA-------TAAAACTTCGAATCAAATTA-TTTTTTTCTCGAGCCGTACGAAGAGAAAACTTCCTATACGTTTCTAGGAGGGGTATTGTTCATTTACATCTATCTCAAT?TATGGATAGGAATTCCATAAACTATTAGAATCTTAGTTAGTAACTATTACTTCTTATCTATTCATAATCGATAAGGATCTAGAAAAGAATAAAATATAATTTCA------------------AATAAATTATTGAATATTATAGAGCACAACGATTAATATAGCGATATAGAATTTCGATTTTTTTATCACTCG---------------ATTAAATTCGAA----------------TTATCATCTACTAT-----------------------------------------------------TAG----TATAGTAAATAGTTTTAG----------ATAGTTAAATTTTTCATTTTTGAAT---TCAAATGACATTTGGAA--------------------TTTTTTTTTTATACTTCTAT----------------ATATATTT---------ATATTATTTGATTCTATATCATAATCATATATTTCTAATTAGGA----ATGATTAGTTCTAACTAATGAGACATTCTCCGC--------------TTTCATTCATAAAGATG----------------------------TAATGTAAAGTAAATAAACC------------------GTAAAGGCGAAAATTAAGACGAC-AAAAAAAGAATCGACCGTTCAACTATTCAAAATTGCATTGGAAAGCTGACAGGGAGA----TATATATATCTAAGATATATATTCATCTATATTGAATTGGGGATACAGAAATGATAAAATCATATTGGATTGGACCAAAT-----GGGGGTCTCCTAT-----AGAAGATAGATAAGAAATC---AAAAAAAAAGAAAACACTTT-TTCAAGATAGGAATCAGTATCTAATGCATTCAACGATTTCAGT------AT----AAAGGAAAGAAAAAAAGCAACGACATCACAATGAAATTTTAATCTCAAA----CCAAAAGGAA-GGGGATATGGCGAAATCGGTAGACGCTACGGACTT-AATTGAATTGAGCCTTGGTATGGAAACTCACTAAGTGATAACTTTCAAATTCAGAGAAACCCTGGAATTAATAAA-AAGGGGCAATCCTGAGCCAAATCCCGTTTTCCGAAACCAAA--GGTTC----------AGAAAGTTAAAAGGGGATAGGTGCAGAGACTCAACGGAAGCTGTTCTAACAAATGGAGTTGGCTGCATTAGTAGAGAAATCTTTCCATCTAAAATTCCGAAAGGGTAAAGTGAAGGATAAACG-----------TATATATACGTATTGAATACTATGT----CAAATGATTAATGACGACTCGACTGAATCTGTA-TTTTTTATATG-AAAACGGAAGAATTGGTGTGAATAAATTCCACATTGAAGAAAGAATCGAATATTCATTGATCAAATGATTCACTCCATAGTCTGATAGATCTTTTCAAGAATTGATTAATCGGACGAGAATAAAGATAGAGTCCTGTTCTACATGTCAATGTC-GGCAACAATGAAATTTATAGTAAGAGGAAAATCCGTCGACTTT-AAAAATCGTGAGGGTTCAAGTCCCTCTATCCCCAAAAAA-CATATTGGATCCCCCAACTATTTATCCTATCCC-CCTTCGGTTAGCGGTTCAAAATACCTTATTCAGTTACTCTATTCTCTTAGAAATCGATCTGGACGGAAAAGCCCTTTTCTTATCACA----AATCTTGTGTTATTTATGATAT-ACAT----AAAAATGAACATCTTTGAGCAAG------CCATTTGAATGGTTTACAATCGATATAACTACTCATACTGAAACTTACAAAGTACTCTTTTTTAAGA-------TCCACGAAA-TTCTAGTACCTAGATAAAACTTT-GTAATCCCCTTTCCTTC-----TTTTAATTGACATAACTCCCATTTTTCTC-----ATAAAATGAGGATGTTACATTGGGACTAGTCGGGATAG
Tarenna_nitidula_KM592264_KM592170                  TATCCA-----CCATTTTCTATTTCTATAGGAATGAAAGTGCTCTTGGCTCGACATCATTTGGTAATAT---AAATAG--------TCCAGTATAGAGCTCGAGTAGAAAGTGTTAATTGATTTCTCGGAGCAAAAATCTAGGGTTAAT-GCAAATCAATAAATTGGAACAACTTCGTGAGAATATAACTTCGATAT---------------------------------AAAAATCGAAAGGATCCCATTCGAGGAAGTTTCCCATT-CAAAAGGAAAATTTGTTGGGATTAATCAAACTTTTTCGACCCAAA----GTGTATCACGCGGGAATCAAATGTC-----------------CACAAGATTCTTTGATAGAAGGAAATTCCAAAAAGGGGTATGTTGCTGCCATTTTGAAAGGATTAAGAAGGACCGAAGGAATGTCTAAACCCAATGATTGA-----TAAAGGATCTCAGAACAAGGAAACACCATTTAAATTGTCTC--------AATAAATGAGCCCGACTTAGTATCTT---------------AAGATAAGAAAT-AAA---------------AATTTTAAGGGAGACAAATAAGGGGGTAAAGACCACTCAATAAATGAAATTTCCTAACAATTTTCTTTTGAGCTATTTAAAAGTTATCTAACTTGAGTTATGAGTACGAATGATTTCTTTTTTATTTTCAGGAATGA-------------AAATAAAAAAGACTTAAACCACAGTCTAATTTATTTGATG-------ATTTTATGCACCTTTTTATGATTTACTAGAATTCA------ATACATATA-------TAAAACTTCGAATCAAATTA-TTTTTTTCTCGAGCCGTACGAAGAGAAAACTTCCTATACGTTTCTAGGAGGGGTATTGTTCATCTACATCTATCTCAAT?TATGGATAGGAATTCCATAAACTATTAGAATCTTAGTTAGTAACTATTACTTCTTATCTATTCATAATCGATAAGGATCTAGAAAAGAATAAAATAGAATTTCA------------------AATAAATTATTGAATATTATAGAGCACAACGATTAATATAGCGATATAGAATTTCGATTTTTTTATCACTCG---------------ATTAAATTCGA-----------------------ATTATCAT-----------------------------CT-----------------ACTAATAG----TATAGTAAATAGTTTTAG----------ATAGTTAAATTTTTCATTTTTGAATTGATCAAATGACATTTGGAA-----------------------TTTTTTTATACTTCTAT----------------ATATATTT---------ATATTATTTGATTCTATATCATAATCATATATTTCTAATTAGGA----ATGATTAGTTCTAACTAATGAGACATTCTCCGC--------------TTTCATTCATAAAGATG----------------------------TAATGTAAAGTAAATAAACC------------------GTAAAGGCGAAAATTAAGACGAC-AAAAAAAGAATCGACCGTTCAACTATTCAAAATTGCATTGGAAAGCTGACAGGGAGA----TATATATATCTAAGATATATATTCATCTATATTGAATTGGGGATACAGAAATGATAAAATCATATTGGATTGGACCAAAT-----GGGGGTCTCCTAT-----AGAAGATAGATAAGAAATC---AAAAAAAAAGAAAACACTTT-TTCAAGATAGGAATCAGTATCTAATGCATTCAACGATTTCAGT------AT----AAAGGAAAGAAAAAAAGCAACGACATCACAATAAAATTTTAATCTCAAA----CCAAAAGGAA-GGGGATATGGCGAAATCGGTAGACGCTACGGACTT-AATTGAATTGAGCCTTGGTATGGAAACCCACTAAGTGATAACTTTCAAATTCAGAGAAACCCTGGAATTAATAAA-AAGGGGCAATCCTGAGCCAAATCCCGTTTTCCGAAACCAAA--GGTTC----------AGAAAGTGAAAAGGGGATAGGTGCAGAGACTCAACGGAAGCTGTTCTAACAAATGGAGTTGGCTGCATTAGTAGAGAAATCTTT-CATCTAAAATTCCGAAAGGGTAAAGTGAAGGATAAACG-----------TATATATATGTATTGAATACTATAT----CAAATGATTAATGACGACTCGACTGAATCTGTA-TTTTTTATATG-AAAACGGAAGAATTGGTGTGAATAGATTACACATTGAAGAAAGAATCGAATATTCATTGATCAAATGATTCACTCCATAGTCTGATAGATCTTTTCAAGAATTGATTAATCGGACGAGAATAAAGATAGAGTCCTGTTCTACATGTCAATGTC-GGCAACAATGAAATTTATAGTAAGAGGAAAATCCGTCGACTTT-AAAAATCGTGAGGGTTCAAGTCCCTCTATCCCCAAAAAA-CATATTTGATCCCCCAACTATTTATCCTATCCC-CCTTTCGTTAGCGGTTCAAAATACCTTATTCATTTACTCTATTCTCTTAGAAATCGATCTGGACGGAAAAGCCCTTTTCTTATCACA----AATCTTGTGTTATTTATGATAT-ACAT----AAAAATGAACATCTTTGAGCAAGAAATACCCATTTGAATGGTTTACAATCGATATAACTACTCATACTGAAACTTACAAAGTACTCTTTTTTAAGA-------TCCAAGAAA-TTCTAGTACCTAGATAAAACTTT-GTAATCCCCTTTCCTTC-----TTTTAATTGACATAACTCCCATTTTTCTC-----ATAAAATGAGGATGCTACATTGGGACTGGTCGGGATAG
Tarenna_pallidula_KM592265_KM592171                 TATCCA-----CCATTTTCTATTTCTATAGGAATGAAAGTGCTCTTGGCTCGACATCATTTGGTAATAT---AAATAG--------TCCAGTATAGAGCTCGAGTAGAAAGTGTTAATTGATTTCTCGGAGCAAAAATCTAGGGTTAAT-GCAAATCAATAAATTGGAACAACTTCGTGAGAATATAACTTCGATAT---------------------------------AAAAATCGAAAGGATCCCATTCGAGGAAGTTTCCCATT-CAAAAGGAAAATTTGTTGGGATTAATCAAACTTTTTCGACCCAAA----GTGTATCACGCGGGAATCAAATGTC-----------------CACAAGATTCTTTGATAGAAGGAAATTCCAAAAAGGGGTATGTTGCTGCCATTTTGAAAGGATTAAGAAGGACCGAAGGAATGTCTAAACCCAATGATTGA-----TAAAGGATCTCAGAACAAGGAAACACCATTTAAATTGTCTC--------AATAAATGAGCCCGACTTAGTATCTT---------------AAGATAAGAAAT-AAA---------------AATTTTAAGGGAGACAAATAAGGGGGTAAAGACCACTCAATAAATGAAATTTCCTAACAATTTTCTTTTGAGCTATTTAAAAGTTATCTAACTTGAGTTATGAGTACGAATGATTTCTTTTTTATTTTCAGGAATAAAAAAG-A----AAAAAAAAAAAAGACTTAAACCACAGTCTAATTGATTCGATG-------ATTTTATGCACCTTTTTATGATTTACTAGAATTCA------ATACATATA-------TAAAACTTCGAATCAAATTA-TTTTTTTCTCGAGCCGTACGAAGAGAAAACTTCCTATACGTTTCTAGGAGGGGTATTGTTCATCTACATCTATCTCAAT?TATGGATAGGAATTCCATAAACTATTAGAATCTTAGTTAGTAACTATTACTTCTTATCTATTCATAATCGATAAGGATCTAGAAAAGAATAAAATAGAATTTCA------------------AATAAATTATTGAATATTATAGAGCACAACGATTAATATAGCGATATAGAATTTCGATTTTTTTATCACTCG---------------ATTAAATTCGAA----------------TTATCATCTACTAT-------TAGTATTATCATCTACT---------------------------AATAG----TATAGTAAATAGTTTTAG----------ATAGTTAAATTTTTCATTTTTGAAT---TCAAATGACATTTGGAA---------------------TTTTTTTTTATACTTCTAT----------------ATATATTT---------ATATTATATGATTCTATATCATAATCATATATTTCTAATTAGGA----ATGATTAGTTCTAACTAATGAGACATTCTCCGC--------------TTTCATTCATAAAGATG----------------------------TAATGTAAAGTAAATAAACC------------------GTAAAGGCGAAAATTAAGACGAC-AAAAAAAGAATCGACCGTTCAACTATTCAAAATTGCATTGGAAAGCTGACAGGGAGA----TATATATATCTAAGATATATATTCATCTATATTGAATTGGGGATACAGAAATGATAAAATCATATTGGATTGGACCAAAT-----GGGGGTCTCCTAT-----AGAAGATAGATAAGAAATC---AAAAAAAAAGAAAACACTTT-TTCAAGATAGGAATTAGTATCTAATGCATTCAACGATTTCAGT------AT----AAAGGAAAGAAAAAAAGCAACGACATCACAATACAATTTGAATCTCAAA----CCAAAAGGAA-GGGGATATGGCGAAATCGGTAGACGCTACGGACTT-AATTGAATTGAGCCTTGGTATGGAAACCCACTAAGTGATAACTTTCAAATTCAGAGAAACCCTGGAATTAATAAA-AAGGGGCAATCCTGAGCCAAATCCCGTTTTCCGAAACCAAA--GGTTC----------AGAAAGTGAAAAGGGGATAGGTGCAGAGACTCAACGGAAGCTGTTCTAACAAATGGAGTTGGCTGCGTTAGTAGAGAAATCTTTCCATCTAAAATTCCGAAAGGGTAAAGTGAAGGATAAACA-----------TATATATACGTATTGAATACTATAT----CAAATGATTAATGACGACTCGACTGAATCTGTA-TTTTTTATATG-AAAACGGAAGAATTGGTGTGAATAGATTACACATTGAAGAAAGAATCGAATATTCATTAATCAAATGATTCACTCCATAGTCTGATAGATCTTTTCAAGAATTGATTAATCGGACGAGAATAAAGATAGAGTCCTGTTCTACATGTCAATGTC-GGCAACAATGAAATTTATAGTAAGAGGAAAATCCGTCGACTTT-AAAAATCGTGAGGGTTCAAGTCCCTCTATCCCCAAAAAA-CATATTTGATCCCCCAACTATTTATCCTATCCC-CCTTTCGTTAGCGGTTCAAAATACCTTATTCATTTACTCTATTCTCTTAGAAATCGATCTGGACGGAAAAGCCCTTTTCTTATCACA----AATCTTGTGTTATTTATGATAT-ACAT----AAAAATGAACATCTTTGAGCAAGAAATACCCATTTGAATGGTTTACAATCGATATAACTACTCATACTGAAACTTACAAAGTACTCTTTTTTAAGA-------TCCAAGAAA-TTCTAGTACCTAGATAAAACTTT-GTAATCCCCTTTCCTTC-----TTTTAATTGACATAACTCCCATTTTTCTC-----ATAAAATGAGGATGCTACATTGGGACTGGTCGGGATAG
Tarenna_pembensis_KM592266_KM592172                 TATCCA-----CCATTTTCTATTTCTATAGGAATGAAAGTGCTCTTGGCTCGACATCATTTGGTAATAT---AAATAG--------TCCAGTATAGAGCTCGAGTAGAAAGTGTTAATTGATTTCTCGGAGCAAAAATCTAGGGTTAAT-GCAAATCAATAAATTGGAACAACTTCGTGAGAATATAACTTCGATAT---------------------------------AAAAATCGAAAGGATCCCATTCGAGGAAGTTTCCCATT-CAAAAGGAAAATTTGTTGGGATTAATCAAACTTTTTCGACCCAAA----GTGTATCACGCGGGAATCAAATGTC-----------------CACAAGATTCTTTGATAGAAGGAAATTCCAAAAAGGGGTATGTTGCTGCCATTTTGAAAGGATTAAGAAGGACCGAAGGAATGTCTAAACCCAATGATTGA-----TAAAGGATCTCAGAACAAGGAAACACCATTTAAATTGTCTC--------AATAAATGAGCCCGACTTAGTATCTT---------------AAGATAAGAAAT-AAA---------------ATTTTTAAGGGAGACAAATAAGGGGGTAAAGACCACTCAATAAATGAAATTTCCTAACAATTTTCTTTTGAGCTATTTAAAAGTTATCTAACTTGAGTTATGAGTACGAATGATTTCTTTTTTATTTTCAGGAATGAAAAAA---------AAAAAAAAAGACTTAAACCACAGTCTAATTGATTTGATG-------ATTTTATGCACCTTTTTATGATTTACTAGAATTCA------ATACATATA-------TAAAACTTCGAATCAAATTA-TTTTTTTCTCGAGCCGTACGAAGAGAAAACTTCCTATACGTTTCTAGGAGGGGTATTGTTCATCTACATCTATCTCAAT?TATGGATAGGAATTCCATAAACTATTAGAATCTTAGTTAGTAACTATTACTTCTTATCTATTCATAATCGATAAGGATCTAGAAAAGAATAAAATAGAATTTCA------------------AATTAATTATTGAATATTATAGAGCACAACGATTAATATAGCGATATAGAATTTCGATTTTTTTATCACTCG---------------ATTAAATCCGAA----------------TTATCATCTACTAT-------TAGTATTATCATCTACT---------------------------AATAG----TATAGTAAATAGTTTTAG----------ATAGTTAAATTTTTCATTTTTGAAT---TCAAATGACATTTGGAA---------------------TTTTTTTTTATACTTCTAT----------------ATATATTT---------ATATTATATGATTCTATATCATAATCATATATTTCTAATTAGGA----ATGATTAGTTCTAACTAATGAGACATTCTCCGC--------------TTTCATTCATAAAGATG----------------------------TAATGTAAAGTAAATAAACC------------------GTAAAGGCGAAAATTAAGACGAC-AAAAAAAGAATCGACCGTTCAACTATTCTAAATTGCATTGGAAAGCTGACAGGGAGA----TATATATATCTAAGATATATATTCATCTATATTGAATTGGGGATACAGAAATGATAAAATCATATTGGATTGGACCAAAT-----GGGGGTCTCCTAT-----AGAAGATAGATAAGAAATC---AAAAAAAAAGAAAACACTTT-TTCAAGATAGGAATCAGTATCTAATGCATTCAGCGATTTCAGT------ATAAAGAAAGGAAAGAAAAAAAGCAACGACATCACAATAAAATTTGAATCTCAAA----CCAAAAGGAA-GGGGATATGGCGAAATCGGTAGACGCTACGGACTT-AATTGAATTGAGCCTTGGTATGGAAACCCACTAAGTGATAACTTTCAAATTCAGAGAAACCCTGGAATTAATAAA-AAAGGGCAATCCTGAGCCAAATCCCGTTTTCCGAAACCAAA--GGTTC----------AGAAAGTGAAAAGGGGATAGGTGCAGAGACTCAACGGAAGCTGTTCTAACAAATGGAGTTGGCTGCGTTAGTAGAGAAATCTTTCCATCTAAAATTCCGAAAGGGTAAAGTGAAGGATAAACG-----------TATATATACGTATTGAATACTATAT----CAAATGATTAATGACGACTCGACTGAATCTGTA-TTTTTTATATG-AAAACGGAAGAATTGGTGTGAATAGATTACACATTGAAGAAAGAATCGAATATTCATTGATCAAATGATTCACTCCATAGTCTGATAGATCTTTTCAAGAATTGATTAATCGGACGAGAATAAAGATAGAGTCCTGTTCTACATGTCAATGTC-GGCAACAACGAAATTTATAGTAAGAGGAAAATCCGTCGACTTT-AAAAATCGTGAGGGTTCAAGTCCCTCTATCCCCAAAAAA-CATATTTGATCCCCCAACTATTTATCCTATCCC-CCTTTCGTTAGCGGTTCAAAATACCTTATTCATTTACTCTATTCTCTTAGAAATCGATCTGGACGGAAAAGCCCTTTTCTTATCACA----AATCTTGTGTTATTTATGATAT-ACAT----AAAAATGAACATCTTTGAGCAAGAAATACCCATTTGAATGGTTTACAATCGATATAACTACTCATACTGAAACTTACAAAGTACTCTTTTTTAAGA-------TCCAAGAAA-TTCTAGTACCTAGATAAAGCTTT-GTAATCCCCTTTCCTTC-----TTTTAATTGACATAACTCCCATTTTTCTC-----ATAAAATGAGGATGCTACATTGGGACTGGTCGGGATAG
Tarenna_precidantenna_KM592267_KM592173             TATCCA-----CCATTTTCTATTTCTATAGGAATGAAAGTGCTCTTGGCTCGACATCATTTGGTAATAT---AAATAG--------TCCAGTATAGAGCTCGAGTAGAAAGTGTTAATTGATTTCTCGGAGCAAAAATCTAGGGTTAAT-GCAAATCAATAAATTGGAACAACTTCGTGAGAATATAACTTCGATAT---------------------------------AAAAATCGAAAGGATCCCATTCGAGGAAGTTTCCCATT-CAAAAGGAAAATTTGTTGGGATTAATCAAACTTTTTCGACCCAAA----GTGTATCACGCGGGAATCAAATGTC-----------------CACAAGATTCTTTGATAGAAGGAAATTCCAAAAAGGGGTATGTTGCTGCCATTTTGAAAGGATTAAGAAGGACCGAAGGAATGTCTAAACCCAATGATTGA-----TAAAGGATCTCAGAACAAGGAAACACCATTTAAATTGTCTC--------AATAAATGAGCCCGACTTAGTATCTT---------------AAGATAAGAAAT-AAA---------------AATTTTAAGGGAGACAAATAAGGGGGTAAAGACCACTCAATAAATGAAATTTCCTAACAATTTTCTTTTGAGCTATTTAAAAGTTATCTAACTTGAGTTATGAGTACGAATGATTTCTTTTTTATTTTCAGGAATGAAAAAGAA----AAAAAAAAAAAAGACTTAAACCACAGTCTAATTGATTTGATG-------ATTTTATGCACCTTTTTATGATTTACTAGAATTCA------ATACATATA-------TAAAACTTCGAATCAAATTA-TTTTTTTCTCGAGCCGTACGAAGAGAAAACTTCCTATACGTTTCTAGGAGGGGTATTGTTCATCTACATCTATCTCAAT?TATGGATAGGAATTCCATAAACTATTAGAATCTTAGTTAGTAACTATTACTTCTTATCTATTCATAATCGATAAGGATCTAGAAAAGAATAAAATAGAATTTCA------------------AATAAATTTTTGAATATTATAGAGCACAACGATTAATATAGCGATATAGAATTTCGATTTTTTTATCACTCG---------------ATTAAATTCGAATTATCATCTACTATAATTATCATCTACTAT----------------------------------------------------ATAG----TATAGTAAATAGTTTTAG----------ATAGTTAAATTTTTCATTTTTGAAT---TCAAATGACATTTGGAA----------------------TTTTTTTTATACTTCTAT----------------ATATATTT---------ATATTATTTGATTCTATATCATAATCATATATTTCTAATTAGGA----ATGATTAGTTCTAACTAATGAGACATTCTCCGC--------------TTTCATTCATAAAGATG----------------------------TAATGTAAAGTAAATAAACC------------------GTAAAGGCGAAAATTAAGACGAC-AAAAAAAGAATCGACCGTTCAACTATTCAAAATTGCATTGGAAAGCTGACAGGGAGA----TATATATATCTAAGATATATATTCATCTATATTGAATTGGGGATACAGAAATGATAAAATCATATTGGATTGGACCAAAT-----GGGGGTCTCCTAT-----AGAAGATAGATAAGAAATC----AAAAAAAAGAAAACACTTT-TTCAAGATAGGAATCAGTATCTAATGCATTCAACGATTTCAGTATAAATAT----AAAGGAAAGAAAAAAAGCAACGACATCACAATGAAATTTTAATCTCAAA----CCAAAAGGAA-GGGGATATGGCGAAATCGGTAGACGCTACGGACTT-AATTGAATTGAGCCTTGGTATGGAAACCCACTAAGTGATAACTTTCAAATTCAGAGAAACCCTGGAATTAATAAA-AAGGGGCAATCCTGAGCCAAATCCCGTTTTCCGAAACCAAA--GGTTC----------AGAAAGTGAAAAGGGGATAGGTGCAGAGACTCAACGGAAGCTGTTCTAACAAATGGAGTTGGCTGCGTTAGTAGAGAAATCTTTCCATCTAAAATTCCGAAAGGGTAAAGTGAAGGATAAACG-----------TATATATACGTATTGAATACTATAT----CAAATGATTAATGACGACTCGACTGAATCTGTA-TTTTTTATATG-AAAACGGAAGAATTGGTGTGAATAGATTCCACATTGAAGAAAGAATCGAATATTCATTGATCAAATGATTCACTCCATAGTCTGATAGATCTTTTCAAGAATTGATTAATCGGACGAGAATAAAGATAGAGTCCTATTCTACATGTCAATGTC-GGCAACAATGAAATTTATAGTAAGAGGAAAATCCGTCGACTTT-AAAAATCGTGAGGGTTCAAGTCCCTCTATCCCCAAAAAA-CATATTTGATCCCCCAACTATTTATCCTATCCC-CCTTTCGTTAGCGGTTCAAAATACCTTATTCATTTACTCTATTCTCTTAGAAATCGATCTGGACGGAAAAGCCCTTTTCTTATCACA----AATCTTGTGTTATTTATGATAT-ACAT----AAAAATGAACATCTTTGAGCAAGAAATACCCATTTGAATGGTTTACAATCGATATAACTACTCATACTGAAACTTACAAAGTACTCTTTTTTAAGA-------TCCAAGAAA-TTCTAGTACCTAGATAAAACTTT-GTAATCCCCTTTCCTTC-----TTTTAATTGACATAACTCCCATTTTTCTC-----ATAAAATGAGGATGCTACATTGGGACTGGTCGGGATAG
Tarenna_rhypalostigma_KM592268_KM592174             TATCCA-----CCATTTTCTATTTCTATAGTAATGAAAGTGCTCTTGGCTCGACATCATTTGGTAATAT---AAATAG--------TCCAGGATAGAGCTCGAGTAGAAAGTGTTAATTGATTTCTCGGAGCAAAAATCTAGGGTTAAT-GCAAATCAATAAATTGGAACAACTTCGTGAGAATATAACTTCGATAT---------------------------------AAAAATCGAAAGGATCCCATTCGAGGAAGTTTCCCATT-CAAAAGGAAAATTTGTTGGGATTAATCAAACTTTTTCGACCCAAA----GTGTATCACGCGGGAATCAAATGTC-----------------CACAAGATTCTTTGATAGAAGGAAATTCCAAAAAGGGGTATGTTGCTGCCATTTTGAAAGGATTAAGAAGGACCGAAGGAATGTCTAAACCCAATGATTGA-----TAAAGGATCTCAGAACAAGGAAACACCATTTAAATTGTCTC--------AATAAATGAGCCCGACTTAGTATCTT---------------AAGATAAGAAAT-AAA---------------AATTTTAAAGGAGACAAATAAGGGGGTAAAGACCACTCAATAAATGAAATTGCCTAACAATTTTCTTTTGAGCTATTTAAAAGTTATCTAACTTGAGTTATGAGTACGAATGATTTCTTTTTTATTTTCAGGAATGAAAAAG----------AAAAAAAAGACTTAAACCACAGTCTAATTGATTTGATG-------ATTTTATGCACCTTTTTATGATTTACTAGAATTCA------ATACATATA-------TAAAACTTCGAATCAAATTA-TTTTTTTCTCGAGCCGTACGAAGAGAAAACTTCCTATACGTTTCTAGGAGGGGTATTGTTCATTTACATCTATCTCAAT?TATGGATAGGAATTCCATAAACTATTAGAATCTTAGTTAGTAACTATTACTTCTTATCTATTCATAATCGATAAGGATCTAGAAAAGAATAAAATAGAATTTCA------------------AATAAATTATTGAATATTATAGAGCACAACGATTAATATAGCGATATAGAATTTCGATTTTTTTATCACTCG---------------ATTAAATTCGAA----------------TTATCATCTACTAT-----------------------------------------------------TAG----TATAGTAAATAGTTTTAG----------ATAGTTAAATTTTTCATTTTTGAAT---TCAAATGACATTTGGAA--------------------TTTTTTTTTTATACTTCTAT----------------ATATATTT---------ATATTATTTGATTCTATATCATAATCATATATTTCTAATTAGGA----ATGATTAGTTCTAACTAATGAGACATTCTCCGC--------------TTTCATTCATAAAGATG----------------------------TAATGTAAAGTAAATAAACC------------------GTAAAGGCGAAAATTAAGACGAC-AAAAAAAGAATCGACCGTTCAACTATTCAAAATTGCATTGGAAAGCTGACAGGGAGA----TATATATATCTAAGATATATATTCATCTATATTGAATTGGGGATACAGAAATGATAAAATCATATTGGATTGGACCAAAT-----GGGGGTCTCCTAT-----AGAAGATAGATAAGAAATA--AAAAAAAAAAGAAAACACTTT-TTCAAGATAGGAATCAGTATCTAATGCATTCAACGATTTCAGT------AT----AAAGGAAAGAAAAAAAGCAACGACATCACAATGAAATTTTAATCTCAAA----CCAAAAGGAA-GGGGATATGGCGAAATCGGTAGACGCTACGGACTT-AATTGAATTGAGCCTTGGTATGGAAACTCACTAAGTGATAACTTTCAAATTCAGAGAAACCCTGGAATTAATAAA-AAGGGGCAATCCTGAGCCAAATCCCGTTTTCCGAAACCAAA--GGTTC----------AGAAAGTTAAAAGGGGATAGGTGCAGAGACTCAACGGAAGCTGTTCTAACAAATGGAGTTGGCTGCATTAGTAGAGAAATCTTTCCATCTAAAATTCCGAAAGGATAAAGTGAAGGATAAACG-----------TATATATACGTATTGAATACTATGT----CAAATGATTAATGACGACTCGACTGAATCTGTA-TTTTTTATATG-AAAACGGAAGAATTGGTGTGAATAAATTCCACATTGAAGAAAGAATCGAATATTCATTGATCAAATGATTCACTCCATAGTCTGATAGATCTTTTCAAGAATTGATTAATCGGACGAGAATAAAGATAGAGTCCTGTTCTACATGTCAATGTC-GGCAACAATGAAATTTATAGTAAGAGGAAAATCCGTCGACTTT-AAAAATCGTGAGGGTTCAAGTCCCTCTATCCCCAAAAAA-CATATTTGATCCCCCAACTATTTATCCTATCCC-CCTTCGGTTAGCGGTTCAAAATACCTTATTCAGTTACTCTATTCTCTTAGAAATCGATCTGGACGGAAAAGCCCTTTTCTTATCACA----AATCTTGTGTTATTTATGATAT-ACAT----AAAAATGAACATCTTTGAGCAAGAAATACCCATTTGAATGGTTTACAATCGATATAACTACTCATACTGAAACTTACAAAGTACTCTTTTTTAAGA-------TCCACGAAA-TTCTAGTACCTAGATAAAACTTT-GTAATCCCCTTTCCTTC-----TTTTAATTGACATAACTCCCATTTTTCTC-----ATAAAATGAGGATGTTACATTGGGACTAGTCGGGATAG
Tarenna_roseicosta_KM592269_KM592175                TATCCA-----CCATTTTCTATTTCTATAGGAATGAAAGTGCTCTTGGCTCGACATCATTTGGTAATAT---AAATAG--------TCCAGTATAGAGCTCGAGTAGAAAGTGTTAATTGATTTCTCGGAGCAAAAATCTAGGGTTAAT-GCAAATCAATAAATTGGAACAACTTCGTGAGAATATAACTTCGATAT---------------------------------AAAAATCGAAAGGATCCCATTCGAGGAAGTTTCCCATT-CAAAAGGAAAATTTGTTGGGATTAATCAAACTTTTTCGACCCAAA----GTGTATCACGCGGGAATCAAATGTC-----------------CACAAGATTCTTTGATAGAAGGAAATTCCAAAAAGGGGTATGTTGCTGCCATTTTGAAAGGATTAAGAAGGACCGAAGGAATGTCTAAACCCAATGATTGA-----TAAAGGATCTCAGAACAAGGAAACACCATTTAAATTGTCTC--------AATAAATGAGCC-----TAGTATCTT---------------AAGATAAGAAAT-AAT---------------AATTTTAAGGGAGACAAATAAGGGGGTAGAGACCACTCAATAAATGAAATTTCCTAACAATTTTCTTTTGAGCTATTTAAAAGTTATCTAACTTGAGTTATGAGTACGAATGATTTCTTTTTTATTTTCTGGAATGAAAAAA------AAAAAAAAAAAAGACTTAAACCACAGTCTAATTGATTTGATG-------ATTTTATGCACCTTTTTATGATTTACTAGAATTCA------ATACATATA-------TAAAACTTCGAATCAAATTA-TTTTTTTCTCGAGCCGTACGAAGAGAAAACTTCCTATACGTTTCTAGGAGGGGTATTGTTCATCTACATCTATCTCAAT?TATGGATAGGAATTCCATAAACTATTAGAATCTTAGTTAGTAACTATTACTTCTTATCTATTCATAATCGATAAGGATCTAGAAAAGAATAAAATAGAATTTCA------------------AATAAATTATTGAATATTATAGAGCACAACGATTAATATAGCGATATAGAATTTTTATTTTTTTATCACTCG---------------ATTAAATTCGAA----------------TTATCATCTACTAT-------TAGTATTATCATCTACT---------------------------AATAG----TATAGTAAATAGTTTTAG----------ATAGTTAAATTTTTCATTTTTGAAT---TCAAATGACATTTGGAA---------------------TTTTTTTTTATACTTCTAT----------------ATATATTT---------ATATTATATGATTCTATATCATAATCATATATTTCTAATTAGGA----ATGATTAGTTCTAACTAATGAGACATTCTCCGC--------------TTTCATTCATAAAGATG----------------------------TAATGTAAAGTAAATAAACC------------------GTAAAGGCGAAAATTAAGACGAC-AAAAAAAGAATCGACCGTTCAACTATTCTAAATTGCATTGGAAAGCTGACAGGGAGA----TATATATATCTAAGATATATATTCATCTATATTGAATTGGGGATACAGAAATGATAAAATCATATTGGATTGGACCAAAT-----GGGGGTCTCCTAT-----AGAAGATAGATAAGAAATC----AAAAAAAAGAAAACACTTT-TTCAAGATAGGAATCAGTATCTAATGCATTCAACGATTTCAGT------AT----AAAGGAAAGAAAAAAAGCAACGACATCACAATAAAATTTGAATCTCAAA----CCAAAAGGAA-GGGGATATGGCGAAATCGGTAGACGCTACGGACTT-AATTGAATTGAGCCTTGGTATGGAAACCCACTAAGTGATAACTTTCAAATTCAGAGAAACCCTGGAATTAATAAA-AAGGGGCAATCCTGAGCCAAATCCCGTTTTCCGAAACCAAA--GGTTC----------AGAAAGTGAAAAGGGGATAGGTGCAGAGACTCAACGGAAGCTGTTCTAACAAATGGAGTTGGCTGCGTTAGTAGAGAAATCTTTCCATCTAAAATTCCGAAAGGGTAAAGTGAAGGATAAACG-----------TATATATACGTATTGAATACTATAT----CAAATGATTAATGACGACTCGACTGAATCTGTA-TTTTTTATATG-AAAACGGAAGAATTGGTGTGAATAGATTACACATTGAAGAAAGAATCGAATATTCATTGATCAAATGATTCACTCCATAGTCTGATAGATCTTTTCAAGAATTGATTAATCGGACGAGAATAAAGATAGAGTCCTGTTCTACATGTCAATGTC-GGCAACAACGAAATTTATAGTAAGAGGAAAATCCGTCGACTTT-AAAAATCGTGAGGGTTCAAGTCCCTCTATCCCCAAAAAA-CATATTTGATCCCCCAACTATTTATCCTATCCC-CCTTTCGTTAGCGGTTCAAAATACCTTATTCATTTACTCTATTCTCTTAGAAATCGATCTGGACGGAAAAGCCCTTTTCTTATCACA----AATCTTGTGTTATTTATGATAT-ACAT----AAAAATGAACATCTTTGAGCAAGAAATACCCATTTGAATGGTTTACAATCGATATAACTACTCATACTGAAACTTACAAAGTACTATTTTTTAAGA-------TCCAAGAAA-TTCTAGTACCTAGATAAAACTTA-GTAATCCCCTTTCCTTC-----TTTTAATTGACATAACTCCCATTTTTCTC-----ATAAAATGAGGATGCTACATTGGGACTGGTCGGGATAG
Tarenna_sambucina_KM592270_KM592176                 TATCCA-----CCATTTTCTATTTCTATAGGAATGAAAGTGCTCTTGGCTCGACATCATTTGGTAATAT---AAATAG--------TCCAGGATAGAGCTCGAGTAGAAAGTGTTAATTGATTTCTCGGAGCAAAAATCTAGGGTTAAT-GCAAATCAATAAATTGGAACAACTTCGTGAGAATATAACTTCGATAT---------------------------------AAAAATCGAAAGGATCCCATTCGAGGAAGTTTCCCATT-CAAAAGGAAAATTTGTTGGGATTAATCAAACTTTTTCGACCCAAA----GTGTATCACGCGGGAATCAAATGTC-----------------CACAAGATTCTTTGATAGAAGGAAATTCCAAAAAGGGGTATGTTGCTGCCATTTTGAAAGGATTAAGAAGGACCGAAGGAATGTCTAAACCCAATGATTGA-----TAAAGGATCTCAGAACAAGGAAACACCATTTAAATTGTCTC--------AATAAATGAGCCCGACTTAGTATCTT---------------AAGATAAGAAAT-AAA---------------AATTTTAAAGGAGACAAATAAGGGGGTAAAGACCACTCAATAAATGAAATTGCCTAACAATTTTCTTTTGAGCTATTTAAAAGTTATCTAACTTGAGTTATGAGTACGAATGATTTCTTTTTTATTTTCAGGAATGAAAAAG---------AAAAAAAAAGACTTAAACCACAGTCTAATTGATTTGATG-------ATTTTATGCACCTTTTTATGATTTACTAGAATTCA------ATACATATA-------TAAAACTTCGAATCAAATTA-TTTTTTTCTCGAGCCGTACGAAGAGAAAACTTCCTATACGTTTCTAGGAGGGGTATTGTTCATTTACATCTATCTCAAT?TATGGATAGGAATTCCATAAACTATTAGAATCTTAGTTAGTAACTATTACTTCTTATCTATTCATAATCGATAAGGATCTAGAAAAGAATAAAATAGAATTTCA------------------AATAAATTATTGAATATTATAGAGCACAACGATTAATATAGCGATATAGAATTTCGATTTTTTTATCACTCG---------------ATTAAATTCGAA----------------TTATCATATACTAT----------------------------------------------------ATAG----TATAGTAAATAGTTTTAG----------ATAGTTAAATTTTTAATTTTTGAAT---TCAAATGACATTTGGAA----------------------TTTTTTTTATACTTCTAT----------------ATATATTT---------ATATTATTTGATTCTATATCATAATCATATATTTCTAATTAGGA----ATGATTAGTTCTAACTAATGAGACATTCTCCGC--------------TTTCATTCATAAAGATG----------------------------TAATGTAAAGTAAATAAACC------------------GTAAAGGCGAAAATTAAGACGAC-AAAAAAAGAATCGACCGTTCAACTATTCAAAATTGCATTGGAAAGCTGACAGGGAGA----TATATATATCTAAGATATATATTCATCTATATTGAATTGGGGATACAGAAATGATAAAATCATATTGGATTGGACCAAAC-----GGGGGTCTCCTAT-----AGAAGATAGATAAGAAATC---AAAAAAAAAGAAAACACTTT-TTCAAGATAGGAATCAGTATCTAATGCATTCAACGATTTCAGT------AT----AAAGGAAAGAAAAAAAGCAACGACATCACAATGAAATTTTAATCTCAAA----CCAAAAGGAA-GGGGATATGGCGAAATCGGTAGACGCTACGGACTT-AATTGAATTGAGCCTTGGTATGGAAACTCACTAAGTGATAACTTTCAAATTCAGAGAAACCCTGGAATTAATAAA-AAGGGGCAATCCTGAGCCAAATCCCGTTTTCCGAAACCAAA--GGTTC----------AGAAAGTGAAAAGGGGATAGGTGCAGAGACTCAACGGAAGCTGTTCTAACAAATGGAGTTGGCTGCATTAGTAGAGAAATCTTTTCATCTAAAATTCCGAAAGGGTAAAGTGAAAGATAAACG-----------TATATATACGTATTGAATACTATGT----CAAATGATTAATGACGACTCGACTGAATCTGTA-TTTTTTATATG-AAAACGGAAGAATTGGTGTGAATAGATTCCACATTGAAGAAAGAATCGAATATTCATTGATCAAATGATTCACTCCATAGTCTGATAGATCTTTTCAAGAATTGATTAATCGGACGAGAATAAAGATAGAGTCCTGTTCTACATGTCAATGTC-GGCAACAATGAAATTTATAGTAAGAGGAAAATCCGTCGACTTT-AAAAATCGTGAGGGTTCAAGTCCCTCTATCCCCAAAAAA-CATATTTGATCCCGCAACTATTTATCCTATCCC-CCTTTCGTTAGCGGTTCAAAATACCTTATTCAGTTACTCTATTCTCTTAGAAATCGATCTGGACGGAAAAGCCCTTTTCTTATCACA----AATCTTGTGTTATTTATGATAT-ACAT----AAAAATAAACATCTTTGAGCAAGAAATACCCATTTGAATGGTTTACAATCGATATAACTACTCATACTGAAACTTACAAAGTACTCTTTTTTAAGATCTAAGATCCAAGAAA-TTCTAGTACCTAGATAAAACTTT-GTAATCCCCTTTCCTTC-----TTTTAATTGACATAACTCCCATTTTTCTC-----ATAAAATGAGGATGCTACATTGGGACTGGTCGGGATAG
Tarenna_spiranthera_KM592275_KM592181               TATCCA-----CCATTTTCTATTTCTATAGGAATGAAAGTGCTCTTGGCTCGACATCATTTGGTAATAT---AAATAG--------TCCAGGATAGAGCTCGAGTAGAAAGTGTTAATTGATTTCTCGGAGCAAAAATCTAGGGTTAAT-GCAAATCAATAAATTGGAACAACTTCGTGAGAATATAACTTCGATAT---------------------------------AAAAATCGAAAGGATCCCATTCGAGGAAGTTTCCCATT-CAAAAGGAAAATTTGTTGGGATTAATCAAACTTTTTCGACCCAAA----GTGTATCACGCGGGAATCAAATGTC-----------------CACAAGATTCTTTGATAGAAGGAAATTCCAAAAAGGGGTATGTTGCTGCCATTTTGAAAGGATTAAGAAGGACCGAAGGAATGTCTAAACCCAATGATTGA-----TAAAGGATCTCAGAACAAGGAAACACCATTTAAATTGTCTC--------AATAAATGAGCCCGACTTAGTATCTT---------------AAGATAAGAAAT-AAA---------------AATTTTAAAGGAGACAAATAAGGGGGTAAAGACCACTCAATAAATGAAATTGCCTAACAATTTTCTTTTGAGCTATTTAAAAGTTATCTAACTTGAGTTATGAGTACGAATGATTTCTTTTTTATTTTCAGGAATGAAAAAG-------AAAAAAAAAAAGACTTAAACCACAGTCTAATTGATTTGATGATTTT--ATTTTATGCACCTTTTTATGATTTACTAGAATTCA------ATACATATA-------TAAAACTTCGAATCAAATTA-TTTTTTTCTCGAGCCGTACGAAGAGAAAACTTCCTATACGTTTCTAGGAGGGGTATTGTTCATCTACATCTATCTCAAT?TATGGATAGGAATTCCATAAACTATTAGAATCTTAGTTAGTAACTATTACTTCTTATCTATTCATAATCGATAAGGATCTAGAAAAGAATAAAATAGAATTTCA------------------AATAAATTATTGAATATTATAGAGCACAACGATTAATATAGCGATATAGAATTTCAATTTTTTTATCACTCG---------------ATTAAATTCGAA----------------TTATCATCTACTAT-----------------------------------------------------TAG----TATAGTAAATAGTTTTAG----------ATAGTTAAATTTTTCATTTTTGAAT---TCAAATGACATTTGGAA---------------------TTTTTTTTTATACTTCTATA---------------ATATATTT---------ATATTATTTGATTCTATATCATAATCATATATTTCTAATTAGGA----ATGATTAGTTCTAACTAATGAGACATTCTCCGC--------------TTTCATTCAGAAAGATG----------------------------TAATGTAAAGTAAATAAACCGT-------------AAAGTAAAGGCGAAAATTAAGACGAC-AAAAAAAGAATCGACCGTTCAACTATTCAAAATTGCATTGGAAAGCTGACAGGGAGA----TATATATATCTAAGATATATATTCATCTATATTGAATTGGGGATACAGAAATGATAAAATCATATTGGATTGGACCAAAT-----GGGGGTCTCCTAT-----AGAAGATAGATAAGAAATC----AAAAAAAAGAAAACACTTT-TTCAAGATAGGAATCAGTATCTAATGCATTCAACGATTTCAGT------AT----AAAGGAAAGAAAAAAAGCAACGACATCACAATGAAATTTTAATCTCAAA----CCAAAAGGAA-GGGGATATGGCGAAATAGGTAGACGCTACGGACTT-AATTGAATTGAGCCTTGGTATGGAAACTCACTAAGTGATAACTTTCAAATTCAGAGAAACCCTGGAATTAATAAA-AAGGGGCAATCCTGAGCCAAATCCCGTTTTCCGAAACCAAA--GGTTC----------AGAAAGTGAAAAGGGGATAGGTGCAGAGACTCAACGGAAGCTGTTCTAACAAATGGAGTTGGCTGCATTAGTAGAGAAATCTTTCCATCTAAAATTCCAAAAGGGTAAAGTGAAGGATAAACG-----------TATATATACGTATTGAATACTATGT----CAAATGATTAATGACGACTCGACTGAATCTGTA-TTTTTTATATG-AAAACGGAAGAATTGGTGTGAATAGATTCCACATTGAAGAAAGAATCGAATATTCATTGATCAAATGATTCACTCCATAGTCTGATAGATCTTTTCAAGAATTGATTAATCGGACGAGAATAAAGATAGAGTCCTGTTCTACATGTCAATGTC-GGCAACAATGAAATTTATAGTAAGAGGAAAATCCGTCGACTTT-AAAAATCGTGAGGGTTCAAGTCCCTCTATCCCCAAAAAA-CATATTTGATCCCCCAACTATTTATCCTATCCC-CCTTTCGTTAGCGGTTCAAAATACCTTATTCAGTTACTCTATTCTCTTAGAAATCGATCTGGACGGAAAAGCCCTTTTCTTATCACA----AATCTTGTGTTATTTATGATAT-ACAT----AAAAATGAACATCTTTGAGCAAGAAATACCCATTTGAATGGTTTACAATCGATATAACTACTCATACTGAAACTTACAAAATACTCTTTTTTAAGA-------TCCAAGAAA-TTCTAGTACCTAGATAAAACTTT-CTAATCCCCTTTCCTTC-----TTTTAATTGACATAACTCCCATTTTTCTC-----ATAAAATGAGGATGCTACATTGGGACTGGTCGGGATAG
Tarenna_thouarsiana_KM592276_KM592182               TATCCA-----CCATTTTCTATTTCTATAGGAATGAAAGTGCTCTTGGCTCGACATCATTTGGTAATAT---AAATAG--------TCCAGGATAGAGCTCGAGTAGAAAGTGTTAATTGATTTCTCGGAGCAAAAATCTAGGGTTAAT-GCAAATCAATAAATTGGAACAACTTCGTGAGAATATAACTTCGATAT---------------------------------AAAAATCGAAAGGATCCCATTCGAGGAAGTTTCCCATT-CAAAAGGAAAATTTGTTGGGATTAATCAAACTTTTTCGACCCAAA----GTGTATCACGCGGGAATCAAATGTC-----------------CACAAGATTCTTTGATAGAAGGAAATTCCAAAAAGGGGTATGTTGCTGCCATTTTGAAAGGATTAAGAAGGACCGAAGGAATGTCTAAACCCAATGATTGA-----TAAAGGATCTCAGAACAAGGAAACACCATTTAAATTGTCTC--------AATAAATGAGCCCGACTTAGTATCTT---------------AAGATAAGAAAT-AAA---------------AATTTTAAAGGAGACAAATAAGGGGGTAAAGACCACTCAATAAATGAAATTGCCTAACAATTTTCTTTTGAGCTATTTAAAAGTTATCTAACTTGAGTTATGAGTACGAATGATTTCTTTTTTATTTTCAGGAATGAAAAAG--------AAAAAAAAAAGACTTAAACCACAGTCTAATTGATTTGATGATTTT--ATTTTATGCACCTTTTTATGATTTACTAGAATTCA------ATACATATA-------TAAAACTTCGAATCAAATTA-TTTTTTTCTCGAGCCGTACGAAGAGAAAACTTCCTATACGTTTCTAGGAGGGGTATTGTTCATCTACATCTATCTCAAT?TATGGATAGGAATTCCATAAACTATTAGAATCTTAGTTAGTAACTATTACTTCTTATCTATTCATAATCGATAAGGATCTAGAAAAGAATAAAATAGAATTTCA------------------AATAAATTATTGAATATTATAGAGCACAACGATTAATATAGCGATATAGAATTTCAATTTTTTTATCACTCG---------------ATTAAATTCGAA----------------TTATCATCTACTAT-----------------------------------------------------TAG----TATAGTAAATAGTTTTAG----------ATAGTTAAATTTTTCATTTTTGAAT---TCAAATGACATTTGGAA---------------------TTTTTTTTTATACTTCTAT----------------ATATATTT---------ATATTATTTGATTCTATATCATAATCATATATTTATAATTAGGA----ATGATTAGTTCTAACTAATGAGACATTCTCCGC--------------TTTCATTCATAAAGATG----------------------------TAATGTAAAGTAAATAAACCGT-------------AAAGTAAAGGCGAAAATTAAGACGAC-AAAAAAAGAATCGACCGTTCAACTATTCAAAATTGCATTGGAAAGCTGACAGGGAGA----TATATATATCTAAGATATATATTCATCTATATTGAATTGGGGATACAGAAATGATAAAATCATATTGGATTGGACCAAAT-----GGGGGTCTCCTAT-----AGAAGATAGATAAGAAATC----AAAAAAAAGAAAATACTTT-TTCAAGATAGGAATCAGTATCTAATGCATTCAACGATTTCAGT------AT----AAAGGAAAGAAAAAAAGCAACGACATCACAATGAAATTTTAATCTCAAA----CCAAAAGGAA-GGGGATATGGCGAAATCGGTAGACGCTACGGACTT-AATTGAATTGAGCCTTGGTATGGAAACTCACTAAGTGATAACTTTCAAATTCAGAGAAACCCTGGAATTAATAAA-AAGGGGCAATCCTGAGCCAAATCCCGTTTTCCGAAACCAAA--GGTTC----------AGAAAGTGAAAAGGGGATAGGTGCAGAGACTCAACGGAAGCTGTTCTAACAAATGGAGTTGGCTGCATTAGTAGAGAAATCTTTCCATCTAAAATTCCGAAAGGGTAAAGTGAAGGATAAACG-----------TATATATACGTATTGAATACTATGT----CAAATGATTAATGACGACTCGACTGAATCTGTA-TTTTTTATATG-AAAACGGAAGAATTGGTGTGAATAGATTCCACATTGAAGAAAGAATCGAATATTCATTGATCAAATGATTCACTCCATAGTCTGATAGATCTTTTCAAGAATTGATTAATCGGACGAGAATAAAGATAGAGTCCTGTTCTACATGTCAATGTC-GGCAACAATGAAATTTATAGTAAGAGGAAAATCCGTCGACTTT-AAAAATCGTGAGGGTTCAAGTCCCTCTATCCCCAAAAAA-CATATTTGATCCCCCAACTATTTATCCTATCCC-CCTTTCGTTAGCGGTTCAAAATACCTTATTCAGTTACTCTATTCTCTTAGAAATCGATCTGGACGGAAAAGCCCTTTTCTTATCACA----AATCTTGTGTTATTTATGATAT-ACAT----AAAAATGAACATCTTTGAGCAAGAAATACCCATTTGAATGGTTTACAATCGATATAACTACTCATACTGAAACTTACAAAGTACTCTTTTTTAAGA-------TCCAAGAAA-TTCTAGTACCTAGATAAAACTTT-GTAATCCCCTTTCCTTC-----TTTTAATTGACATAACTCCCATTTTTCTC-----ATAAAATGAGGATGCTACATTGGGACTGGTCGGGATAG
Tarenna_uniflora_KM592277_KM592183                  TATCCA-----CCATTTTCTATTTCTATAGGAATGAAAGTGCTCTTGGCTCGACATCATTTGGTAATAT---AAATAG--------TCCAGGATAGAGCTCGAGTAGAAAGTGTTAATTGATTTCTCGGAGCAAAAATCTAGGGTTAAT-GCAAATCAATAAATTGGAACAACTTCGTGAGAATATAACTTCGATAT---------------------------------AAAAATCGAAAGGATCCCATTCGAGGAAGTTTCCCATT-CAAAAGGAAAATTTGTTGGGATTAATCAAACTTTTTCGACCCAAA----GTGTATCACGCGGGAATCAAATGTC-----------------CACAAGATTCTTTGATAGAAGGAAATTCCAAAAAGGGGTATGTTGCTGCCATTTTGAAAGGATTAAGAAGGACCGAAGGAATGTCTAAACCCAATGATTGA-----TAAAGGATCTCAGAACAAGGAAACACCATTTAAATTGTCTC--------AATAAATGAGCCCGACTTAGTATCTT---------------AAGATAAGAAAT-AAA---------------AATTTTAAAGGAAACAAATAAGGGGGTAAAGACCACTCAATAAATGAAATTGCCTAACAATTTTCTTTTGAGCTATTTAAAAGTTATCTAACTTGAGTTATGAGTACGAATGATTTCTTTTTTATTTTCAGGAATGAAAAAG-------AAAAAAAAAAAGACTTAAACCACAGTCTAATTGATTTGATGATTTT--ATTTTATGCACCTTTTTATGATTTACTAGAATTCA------ATACATATA-------TAAAACTTCGAATCAAATTA-TTTTTTTCTCGAGCCGTACGAAGAGAAAACTTCCTATACGTTTCTAGGAGGGGTATTGTTCATCTACATCTATCTCAAT?TATGGATAGGAATTCCATAAACTATTAGAATCTTAGTTAGTAACTATTACTTCTTATCTATTCATAATCGATAAGGATCTAGAAAAGAATAAAATAGAATTTCA------------------AATAAATTATTGAATATTATAGAGCACAACGATTAATATAGCGATATAGAATTTCAATTTTTTTATCACTCG---------------ATTAAATTCGAA----------------TTATCATCTACTAT-----------------------------------------------------TAG----TATAGTAAATAGTTTTAG----------ATAGTTAAATTTTTCATTTTTGAAT---TCAAATGACATTTGGAA---------------------TTTTTTTTTATACTTCTAT----------------ATATATTT---------ATATTATTTGATTCTATATCATAATCATATATTTCTAATTAGGA----ATGATTAGTTCTAACTAATGAGACATTCTCCGCTTTCATTCATCCGCTTTCATTCATAAAGATG----------------------------TAATGTAAAGTAAATAAACCGT-------------AAAGTAAAGGCGAAAATTAAGACGAC-AAAAAAAGAATCGACCGTTCAACTATTCAAAATTGCATTGGAAAGCTGACAGGGAGA----TATATATATCTAAGATATATATTCATCTATATTGAATTGGGGATACAGAAATGATAAAATCATATTGGATTGGACCAAAT-----GGGGGTCTCCTAT-----AGAAGATAGATAAGAAATC----AAAAAAAAGAAAACACTTT-TTCAAGATAGGAATCAGTATCTAATGCATTCAACGATTTCAGT------AT----AAAGGAAAGAAAAAAAGCAACGACATCACAATGAAATTTTAATCTCAAA----CCAAAAGGAA-GGGGATATGGCGAAATCGGTAGACGCTACGGACTT-AATTGAATTGAGCCTTGGTATGGAAACTCACTAAGTGATAACTTTCAAATTCAGAGAAACCCTGGAATTAATAAA-AAGGTGCAATCCTGAGCCAAATCCCGTTTTCCGAAACCAAA--GGTTC----------AGAAAGTGAAAAGGGGATAGGTGCAGAGACTCAACGGAAGCTGTTCTAACAAATGGAGTTGGCTGCATTAGTAGAGAAATCTTTCCATCTAAAATTCCGAAAGGGTAAAGTGAAGGATAAACG-----------TATATATACGTATTGAATACTATGT----CAAATGATTAATGACGACTCGACTGAATCTGTA-TTTTTTATATG-AAAACGGAAGAATTGGTGTGAATAGATTCCACATTGAAGAAAGAATCGAATATTCATTGATCAAATGATTCACTCCATAGTCTGATAGATCTTTTCAAGAATTGATTAATCGGACGAGAATAAAGATAGAGTCCTGTTCTACATGTCAATGTC-GGCAACAATGAAATTTATAGTAAGAGGAAAATCCGTCGACTTT-AAAAATCGTGAGGGTTCAAGTCCCTCTATCCCCAAAAAA-CATATTTGATCCCCCAACTATTTATCCTATCCC-CCTTTCGTTAGCGGTTCAAAATACCTTATTCAGTTACTCTATTCTCTTAGAAATCGATCTGGACGGAAAAGCCCTTTTCTTATCACA----AATCTTGTGTTATTTATGATAT-ACAT----AAAAATGAACATCTTTGAGCAAGAAATACCCATTTGAATGGTTTACAATCGATATAACTACTCATACTGAAACTTACAAAGTACTCTTTTTTAAGA-------TCCAAGAAA-TTCTAGTACCTAGATAAAACTTT-GTAATCCCCTTTCCTTC-----TTTTAATTGACATAACTCCCATTTTTCTC-----ATAAAATGAGGATGCTACATTGGGACTGGTCGGGATAG
Tarenna_vignei_KM592271_KM592177                    TATCCA-----CCATTTTCTATTTCTATAGGAATGAAAGTGCTCTTGGCTCGACATCATTTGGTAATAT---AAATAG--------TCCAGTATAGAGCTCGAGTAGAAAGTGTTAATTGATTTCTCGGAGCAAAAATCTAGGGTTAAT-GCAAATCAATAAATTGGAACAACTTCGTGAGAATATAACTTCGATAT---------------------------------AAAAATCGAAAGGATCCCATTCGAGGAAGTTTCCCATT-CAAAAGGAAAATTTGTTGGGATTAATCAAACTTTTTCGACCCAAA----GTGTATCACGCGGGAATCAAATGTC-----------------CACAAGATTCTTTGATAGAAGGAAATTCCAAAAAGGGGTATGTTGCTGCCATTTTGAAAGGATTAAGAAGGACCGAAGGAATGTCTAAACCCAATGATTGA-----TAAAGGATCTCAGAACAAGGAAACACCATTTAAATTGTCTC--------AATAAATGAGCCCGACTTAGTATCTT---------------AAGATAAGAAAT-AAA---------------AATTTTAAGGGAGACAAATAAGGGGGTAAAGACCACTCAATAAATGAAATTTCCTAACAATTTTCTTTTGAGCTATTTAAAAGTTATCTAACTTGAGTTATGAGTACGAATGATTTCTTTTTTATTTTCAGGAATAAAAAAG------AAAAAAAAAAAAGACTTAAACCACAGTCTAATTGATTTGATG-------ATTTTATGCACCTTTTTATGATTTACTAGAATTCA------ATACATATA-------TAAAACTTCGAATCAAATTA-TTTTTTTCTCGAGCCGTACGAAGAGAAAACTTCCTATACGTTTCTAGGAGGGGTATTGTTCATCTGCATCTATCTCAAT?TATGGATAGGAATTCCATAAACTATTAGAATCTTAGTTAGTAACTATTACTTCTTATCTATTCATAATCGATAAGGATCTAGAAAAGAATAAAATAGAATTTCA------------------AATAAATTATTGAATATTATAGAGCACAACGATTAATATAGCGATATAGAATTTCGATTTTTTTATCACTCG---------------ATTAAATTCGAA----------------TTATCATCTACTAT-------TAGTATTATCATCTACT---------------------------AATAG----TATAGTAAATAGTTTTAG----------ATAGTTAAATTTTTCATTTTTGAAT---TCAAATGACATTTGGAA---------------------TTTTTTTTTATACTTCTAT----------------ATATATTT---------ATATTATATGATTCTATATCATAATCATATATTTCTAATTAGGA----ATGATTAGTTCTAACTAATGAGACATTCTCCGC--------------TTTCATTCATAAAGATG----------------------------TAATGTAAAGTAAATAAACC------------------GTAAAGGCGAAAATTAAGACGAC-AAAAAAAGAATCGACCGTTCAACTATTCAAAATTGCATTGGAAAGCTGACAGGGAGA----TATATATATCTAAGATATATATTCATCTATATTGAATTGGGGATACAGAAATGATAAAATCATATTGGATTGGACCAAAT-----GGGGGTCTCCTAT-----AGAAGATAGATAAGAAATC---AAAAAAAAAGAAAACACTTT-TTCAAGATAGGAATTAGTATCTAATGCATTCAACGATTTCAGT------AT----AAAGGAAAGAAAAAAAGCAACGACATCACAATAAAATTTGAATCTCAAA----CCAAAAGGAA-GGGGATATGGCGAAATCGGTAGACGCTACGGACTT-AATTGAATTGAGCCTTGGTATGGAAACCCACTAAGTGATAACTTTCAAATTCAGAGAAACCCTGGAATTAATAAA-AAGGGGCAATCCTGAGCCAAATCCCGTTTTCCGAAACCAAA--GGTTC----------AGAAAGTGAAAAGGGGATAGGTGCAGAGACTCAACGGAAGCTGTTCTACCAAATGGAGTTGGCTGCGTTAGTAGAGAAATCTTTCCATCTAAAATTCCGAAAGGGTAAAGTGAAGGATAAACG-----------TATATATACGTATTGAATACTATAT----CAAATGATTAATGACGACTCGACTGAATCTGTA-TTTTTTATATG-AAAACGGAAGAATTGGTGTGAATAGATTACACATTGAAGAAAGAATCGAATATTCATTGATCAAATGATTCACTCCATAGTCTGATAGATCTTTTCAAGAATTGATTAATCGGACGAGAATAAAGATAGAGTCCTGTTCTACATGTCAATGTC-GGCAACAATGAAATTTATAGTAAGAGGAAAATCCGTCGACTTT-AAAAATCGTGAGGGTTCAAGTCCCTCTATCCCCAAAAAA-CATATTTGATCCCCCAACTATTTATCCTATCCC-CCTTTCGTTAGCGGTTCAAAATACCTTATTCATTTACTCTATTCTCTTAGAAATCGATCTGGACGGAAAAGCCCTTTTCTTATCACA----AATCTTGTGTTATTTATGATAT-ACAT----AAAAATGAACATCTTTGAGCAAGAAATACCCATTTGAATGGTTTACAATCGATATAACTACTCATACTGAAACTTACAAAGTACTCTTTTTTAAGA-------TCCAAGAAA-TTCTAGTACCTAGATAAAACTTT-GTAATCCCCTTTCCTTC-----TTTTAATTGACATAACTCCCATTTTTCTC-----ATAAAATGAGGATGCTACATTGGGACTGGTCGGGATAG
Tennantia_sennii_KM592278_KM592184                  TATCCA-----CCATTTTCTATTTCTATAGGAATGAAAGTGCTCTTAACTCGACATCATTTGGTAATAT---AAATAG--------TCCAGGATAGAGCTCGAGTAGAAAGTGTTAATTGATTTCTCGGAGCAAAAATCTAGGGTTAAT-GCAAATCAATAAATTGGAACAACTTCGTGAGAATATAACTTCGATAT---------------------------------AAAAATCGAAAGGATCCCATTCGAGGAAGTTTCCCATT-CAAAAGGAAAATTTGTTGGGATTAATCAAACTTTTTCGACCCAAA----GTATATCACGCGGGAATCAAATGTC-----------------CACAAGATTCTTTGATAGAAGGAAATTCCAAAAAGGGGTATGTTGCTGCCATTTTGAAAGGATTAAGAAGGACCGAAGGAATGTCTAAACCTAATGATTGA-----TAAAGGATCTCAGAACAAGGAAACACCATTTAAATTGTCTC--------AATAAATGAGCCCGACTTAGTATCTT---------------AAGATAAGAAAT-CAA---------------AATTTTAAAGGAGACAAATAAGGGGGTAAAGACCACTCAATAAATGAAATTGCCTAACAATTTTCTTTTGAACTATTTAAAAGTTATCTAACTTGAGTTATGAGTACGAATGATTTCTTTTTTATTTTCAGGAATGAAAAAG----------AAAAAAAAGACTTAAACCACAGTCTAATTGATTTGATG-------ATTTTATGCACCTTTTTATGATTTACTAGAATTCA------ATACATATA-------TAAAACTTCGAATCAAATTA-TTTTTTTCTCGAGCCGTACGAAGAGAAAACTTCCTATACGTTTCTAGGAGGGGTATTGTTCATCTACATCTATCTCAAT?TATCGATAGGAATTCCATAAACTATTAGAATCTTAGTTAGTAACTATTACTTCTTATCTATTCATAATCGATAAGGATCTAGAAAAGAATAAAATAGAATTTCA------------------AATAAATTATTGAATATTATAGAGCACAACGATTAATATAGCGATATAGAATTTCGATTTTTTTATCACTCG---------------ATTAAATTCGAA----------------TTATCATCTACTAT-------TAGTATAGTAAATAGTT-----------------------------TAG----TATAGTAAATAGTTTTAG----------ATAGTTAAATTTTTCATTTTTGAAT---TCAAATGACATTTGGAA-----------------------TTTTTTTATACTTCTAT----------------ATATATTT---------ATATTATTTGATTCTATATCATAATCATATATTTCTAATTAGGA----ATGATTAGTTCTAACTAATAAGACATTCTCCGC--------------TTTCATTCATAAAGATG----------------------------TAATGTAAAGTAAATAAACC------------------GTAAAGGCGAAAATAAAGACGAC-AAAAAAAGAATTGACCGTTCAACTATTCAAAATTGCATTGGAAAGCTGACAGGGAGA----TATATATATCTAAGATATATATTCATCTATATTGAATTGGGGATACAGAAATGATAAAATCATATTGGATTGGAACAAAT-----GGGGGTCTCCTAT-----AGAAGATAGATAAGAAATC---AAAAAAAAAGAAAACACTTT-TTCACGATAGGAATCAGTATCTAATGCATTCAACGATTTCAGT------AT----AAAGGAAAGAAAAAAAGCAACGACATCACAATGAAATTTGAATCTCAAA----CCAAAAGGAA-GGGGGTATGGCGAAATCGGTAGACGCTACGGACTT-AATTGAATTGAGCCTTGGTATGGAAACTCACTAAGTGATAACTTTCAAATTCAGAGAAACCCTGGAATTAATAAA-AAGGGGCAATCCTGAGCCAAATCCCGTTTTCCGAAACCAAA--GGTTC----------AGAAAGTGAAAAGGGGATAGGTGCAGAGACTCAACGGAAGCTGTTCTAACAAATGGAGTTGGCTGCATTAGTCGAGAAATCTTTCCATCTAAAATTCCGAAAGGGTAAAGTGAAGGATAAACG-----------TATATATACGTATTGAATACTATGT----CAAATGATTAATGACGACTCGACTGAATCTGTA-TTTTTTATATG-AAAACGGAAGAATTGGTGTGAATAGATTCCACATTGAAGAAAGAATCGAATATTCATTGATCAAATGATTCACTCCATAGTCTGATAGATCTTTTCAAGAATTGATTAATCGGACGAGAATAAAGATAGAGTCCTGTTCTACATGTCAATGTC-GGCAACAATGAAATTTATAGTAAGAGGAAAATCCGTCGACTTT-AAAAATCGTGAGGGTTCAAGTCCCTCTATCCCCAAAAAA-CATATTTGATCCCCCAACTATTTATCCTATCCC-CCTTTCATTAGCGGTTCAAAATACCTTATTCAGTTACTCTATTCTCTTAGAAATCGATCTGGACGGAAAAGCCCTTTTCTTATCACA----AATCTTGTGTTATTTATGATAT-ACAT----AAAAATGAACATCCTTGAGCAAGAAATACCCATTTGAATGGTTTACAATCGATATAACTACTCATACTGAAACTTACAAAGTACTCTTTTTTAAGA-------TCCAAGAAA-TTCTAGTACCTAGATAAAACTTT-GTAATCCCCGTTCCTTC-----TTTTAATTGACATAACTCCCATTTTTCTC-----ATAAAATGAGGATGCTACATTGGGACTGGTCGGGATAG
;
END;


[End of File]
